# Supplementary material for: Chromosome-scale genome of Culicoides brevitarsis provides a resource for comparative and vector biology studies
Source: Parasit Vectors. 2026 May 23;19:292. doi: 10.1186/s13071-026-07436-8 (PMC13374220; doi:10.1186/s13071-026-07436-8)
Supplement: Supplementary file 2 — Additional file 2: Table S1. A summary of annotation statistics of C. brevitarsis. Table S2. A table of immunity related genes, reported in C. brevitarsis. The table provides detailed gene information, including chromosome/gene/protein accessions, genomic coordinates, strand orientation, and presence across the different reference datasets used in this study. Table S3. Full list of vector competence–related genes associated with bluetongue virusin C. brevitarsis and their evolutionary conservation across Diptera. Genetic and biochemical details, and where they could be estimated, dN/dS estimates of all BTV-vector competence related genes in C. brevitarsis for which an ortholog was found in at least one of the other 11 dipteran taxa. Red cells indicate dN/dS > 1.00, grey indicate no significant deviation from neutrality, and green indicate dN/dS < 1.00. C. brevitarsis ortholog details are added on right. [file 13071_2026_7436_MOESM2_ESM.xlsx]

## Sheet: S1
RefSeq annotation	subcategory	Counts
Genes and pseudogenes	Total	11708
	protein-coding	11137
	non-coding	508
	Non-transcribed pseudogenes	63
	genes with variants	1920
Transcripts	Total	15549
	mRNA	14717
	misc_RNA	297
	tRNA	207
	lncRNA	241
	snoRNA	13
	snRNA	17
	rRNA	57
Exons/Introns	Total	56,106/44,270
	in coding transcripts	54,974/43,476
	in noncoding transcripts	1,883/1,493
CDSs/Proteins		14730
Gene Structure summary	Mean no. of transcripts per gene	1.34 (Min 1: Max 40)
	Mean no. of exons per gene	5.65 (Min 1: Max 102)

## Sheet: S2
C. brevitarsis gene information								presence/absence in other organism/GO terms
Chromosome No.	Accession	Begin	End	Orientation	Gene name	Gene ID	Longest protein ID	Aedes aegypti	Aedes albopictus	Armigeres subulbatus	Hepialus xiaojinensis	Drosphila melanogaster	GO/KEGG Terms
1	NC_087085.1	7774839	7776172	plus	NPC intracellular cholesterol transporter 2 homolog a-like	LOC134838204	XP_063709748.1	1		1
1	NC_087085.1	16191758	16195671	minus	probable ATP-dependent RNA helicase DDX43	LOC134832676	XP_063702858.1	1	1
1	NC_087085.1	1859843	1903208	plus	homologous-pairing protein 2 homolog	LOC134827893	XP_063696832.1	1				1
1	NC_087085.1	11890552	11894672	minus	chorion peroxidase	LOC134832667	XP_063702846.1	1	1
1	NC_087085.1	27299185	27300258	minus	uncharacterized LOC134827660	LOC134827660	XP_063696480.1	1	1	1
1	NC_087085.1	32157502	32158423	plus	NPC intracellular cholesterol transporter 2-like	LOC134827091	XP_063695700.1	1	1	1
1	NC_087085.1	15481259	15485272	minus	lysyl oxidase homolog 3-like	LOC134837329	XP_063708770.1	1	1	1	1
1	NC_087085.1	871956	873431	minus	caspase-6-like	LOC134826973	XP_063695558.1	1	1	1
1	NC_087085.1	5034560	5036780	minus	serine proteinase stubble	LOC134837568	XP_063709024.1	1	1
1	NC_087085.1	24145484	24147014	plus	myeloid differentiation primary response protein MyD88	LOC134837076	XP_063708459.1	1	1	1		1	1
1	NC_087085.1	33581227	33591129	plus	CD109 antigen-like	LOC134827735	XP_063696585.1	1	1	1	1	1
1	NC_087085.1	38810472	38812334	plus	interferon-inducible double-stranded RNA-dependent protein kinase activator A homolog	LOC134830086	XP_063699524.1	1	1
1	NC_087085.1	25487768	25490416	minus	uncharacterized LOC134838122	LOC134838122	XP_063709657.1	1
1	NC_087085.1	30781655	30787151	plus	proclotting enzyme-like	LOC134837619	XP_063709072.1	1	1	1
1	NC_087085.1	46083957	46086168	plus	phenoloxidase 8-like	LOC134836393	XP_063707690.1	1	1	1		1
1	NC_087085.1	33476280	33479684	plus	toll-like receptor Tollo	LOC134829703	XP_063698996.1	1	1	1		1	1
1	NC_087085.1	46520189	46524268	plus	uncharacterized LOC134837951	LOC134837951	XP_063709418.1	1	1	1	1	1
1	NC_087085.1	3618427	3626425	plus	protein artichoke	LOC134833212	XP_063703563.1	1
1	NC_087085.1	21261937	21268125	plus	probable RNA helicase armi	LOC134827106	XP_063695729.1	1	1
1	NC_087085.1	38128869	38130246	plus	uncharacterized LOC134827316	LOC134827316	XP_063695984.1	1	1
1	NC_087085.1	3932060	3935980	minus	toll-like receptor Tollo	LOC134836084	XP_063707379.1	1	1	1		1	1
1	NC_087085.1	4202059	4206845	minus	toll-like receptor 6	LOC134828203	XP_063697295.1	1	1	1		1
1	NC_087085.1	6115033	6122970	plus	uncharacterized LOC134838265	LOC134838265	XP_063709828.1	1	1			1
1	NC_087085.1	9497249	9498380	minus	ubiquitin-like-conjugating enzyme ATG3	LOC134838513	XP_063710127.1	1	1
1	NC_087085.1	12468988	12471664	plus	ATP-dependent RNA helicase DDX42	LOC134832822	XP_063703074.1	1	1
1	NC_087085.1	18802268	18814747	plus	bcl-2-related ovarian killer protein	LOC134828009	XP_063697009.1	1	1
1	NC_087085.1	43296229	43299746	plus	venom serine protease Bi-VSP	LOC134834691	XP_063705511.1	1	1	1	1
1	NC_087085.1	43326961	43334219	minus	protein masquerade	LOC134837890	XP_063709351.1	1	1	1
1	NC_087085.1	36955985	36970528	minus	autophagy protein 5	LOC134838054	XP_063709568.1	1	1				1
1	NC_087085.1	21761526	21765493	plus	toll-like receptor 7	LOC134827988	XP_063696979.1	1	1	1	1	1	1
1	NC_087085.1	36143727	36147457	plus	proclotting enzyme	LOC134837746	XP_063709203.1	1	1
1	NC_087085.1	6942777	6943565	plus	attacin-A-like	LOC134833692	XP_063704181.1	1	1		1	1	1
1	NC_087085.1	39659994	39661275	plus	caspase-1-like	LOC134838547	XP_063710164.1	1	1	1
1	NC_087085.1	9930702	9934648	minus	toll-like receptor 6	LOC134837243	XP_063708682.1	1	1	1	1
1	NC_087085.1	3781852	3783113	minus	MD-2-related lipid-recognition protein-like	LOC134827097	XP_063695707.1	1	1	1
1	NC_087085.1	9303381	9308495	minus	sensory neuron membrane protein 1-like	LOC134837210	XP_063708646.1	1	1	1
1	NC_087085.1	9474589	9476983	minus	phenoloxidase-activating factor 2-like	LOC134837230	XP_063708669.1	1	1	1		1
1	NC_087085.1	44775810	44779244	minus	serine proteinase stubble	LOC134837925	XP_063709390.1	1
1	NC_087085.1	40171955	40173882	minus	serine/threonine-protein kinase pelle	LOC134838267	XP_063709830.1	1	1	1	1	1
1	NC_087085.1	13684812	13686974	plus	death-associated inhibitor of apoptosis 2-like	LOC134828333	XP_063697339.1	1	1	1		1
1	NC_087085.1	7837543	7964529	minus	endoribonuclease Dcr-2	LOC134827201	XP_063695846.1	1	1	1	1	1
1	NC_087085.1	33418143	33420925	plus	NPC intracellular cholesterol transporter 2 homolog a-like	LOC134837074	XP_063708456.1	1	1	1
1	NC_087085.1	6412504	6414575	plus	phenoloxidase-activating factor 2-like	LOC134833856	XP_063704415.1	1	1			1
1	NC_087085.1	24073747	24074870	minus	gamma-aminobutyric acid receptor-associated protein	LOC134827453	XP_063696163.1	1	1				1
1	NC_087085.1	44616095	44627305	minus	proclotting enzyme-like	LOC134837921	XP_063709386.1	1	1		1
1	NC_087085.1	34755039	34758477	plus	serine protease inhibitor 88Ea-like	LOC134832379	XP_063702487.1	1	1	1	1	1
1	NC_087085.1	26890155	26894996	minus	autophagy-related protein 9A	LOC134838195	XP_063709739.1	1	1
1	NC_087085.1	40210954	40212339	plus	peptidoglycan-recognition protein LB	LOC134837111	XP_063708503.1	1	1	1	1	1	1
1	NC_087085.1	33356919	33358612	plus	caspase Dronc	LOC134838261	XP_063709823.1	1	1	1	1	1
1	NC_087085.1	16478763	16492385	minus	protein argonaute-2	LOC134832167	XP_063702172.1	1	1	1
1	NC_087085.1	33818386	33821663	plus	probable ATP-dependent RNA helicase DDX46	LOC134830664	XP_063700289.1	1	1
1	NC_087085.1	20969101	20973316	plus	protein argonaute-2	LOC134827745	XP_063696606.1	1	1	1		1
1	NC_087085.1	33141775	33145144	minus	uncharacterized LOC134836769	LOC134836769	XP_063708053.1	1	1	1	1	1
1	NC_087085.1	44584446	44587580	plus	peroxiredoxin-2-like	LOC134827939	XP_063696916.1	1	1		1	1	1
1	NC_087085.1	4542017	4543097	minus	superoxide dismutase [Cu-Zn]	LOC134834478	XP_063705286.1	1	1		1	1
1	NC_087085.1	27631880	27633507	plus	antichymotrypsin-2-like	LOC134829115	XP_063698185.1	1	1	1
1	NC_087085.1	23098931	23102442	minus	microprocessor complex subunit DGCR8	LOC134835465	XP_063706424.1	1	1	1
1	NC_087085.1	18769466	18800605	plus	bcl-2-related ovarian killer protein	LOC134837395	XP_063708837.1	1	1
1	NC_087085.1	16010156	16036920	minus	TGF-beta-activated kinase 1 and MAP3K7-binding protein 2	LOC134827528	XP_063696280.1	1	1	1
1	NC_087085.1	7203267	7204238	plus	superoxide dismutase [Mn], mitochondrial	LOC134835736	XP_063706752.1	1	1			1	1
1	NC_087085.1	20983518	21001967	minus	serine/threonine-protein kinase ULK2	LOC134837078	XP_063708462.1		1
1	NC_087085.1	4804472	4808044	plus	inhibitor of nuclear factor kappa-B kinase subunit epsilon	LOC134827522	XP_063696271.1			1		1	1
1	NC_087085.1	32226965	32230678	minus	tenascin-like	LOC134837125	XP_063708526.1			1	1	1
1	NC_087085.1	5677583	5684574	minus	stress-activated protein kinase JNK	LOC134827995	XP_063696990.1			1	1	1	1
1	NC_087085.1	16702111	16721408	minus	protein draper-like	LOC134832142	XP_063702137.1			1	1	1
1	NC_087085.1	21705931	21709100	plus	phenoloxidase-activating factor 2-like	LOC134827503	XP_063696246.1			1		1
1	NC_087085.1	32243337	32246728	plus	dual specificity mitogen-activated protein kinase kinase 4	LOC134827330	XP_063696002.1			1			1
1	NC_087085.1	27225896	27229724	minus	dynamin-1-like protein	LOC134834452	XP_063705193.1					1	1
1	NC_087085.1	23658240	23661927	minus	glycogen phosphorylase	LOC134826930	XP_063695510.1					1
1	NC_087085.1	739350	741585	plus	protein transport protein Sec61 subunit alpha	LOC134827799	XP_063696705.1					1
1	NC_087085.1	36747589	36748765	plus	small ubiquitin-related modifier 3	LOC134829034	XP_063698099.1					1	1
1	NC_087085.1	19374534	19375892	minus	tumor suppressor candidate 3	LOC134826924	XP_063695506.1					1	1
1	NC_087085.1	16592567	16593333	minus	exosome complex component RRP41	LOC134827557	XP_063696335.1					1	1
1	NC_087085.1	19584361	19591716	plus	mitogen-activated protein kinase p38b-like	LOC134836833	XP_063708165.1					1	1
1	NC_087085.1	32485746	32488814	minus	hepatocyte growth factor-regulated tyrosine kinase substrate	LOC134827905	XP_063696847.1					1
1	NC_087085.1	16605959	16607084	plus	uncharacterized LOC134837118	LOC134837118	XP_063708514.1					1
1	NC_087085.1	11808551	11811140	plus	cyclin-dependent kinase 9	LOC134836853	XP_063708177.1					1	1
1	NC_087085.1	38206013	38207080	plus	exosome complex component RRP4	LOC134836860	XP_063708186.1					1	1
1	NC_087085.1	1305896	1374817	plus	transcription factor Ken 1	LOC134837144	XP_063708557.1					1
1	NC_087085.1	23791950	23795342	minus	5-aminolevulinate synthase, erythroid-specific, mitochondrial	LOC134828373	XP_063697396.1					1	1
1	NC_087085.1	6705595	6706310	minus	NTF2-related export protein	LOC134838150	XP_063709691.1					1
1	NC_087085.1	1761780	1763103	plus	inorganic pyrophosphatase	LOC134827986	XP_063696981.1					1	1
1	NC_087085.1	14048023	14053776	plus	protein krueppel	LOC134837309	XP_063708748.1					1
1	NC_087085.1	678800	792078	minus	ecdysone receptor	LOC134834920	XP_063705839.1					1	1
1	NC_087085.1	18328054	18329336	minus	elongin-C	LOC134828163	XP_063697226.1					1
1	NC_087085.1	27296127	27302124	plus	ubiquitin-like modifier-activating enzyme ATG7	LOC134827659	XP_063696479.1					1
1	NC_087085.1	11878048	11882495	minus	longitudinals lacking protein-like	LOC134838140	XP_063709680.1					1	1
1	NC_087085.1	12944574	12947036	minus	invertebrate-type lysozyme 3-like	LOC134838039	XP_063709554.1					1
1	NC_087085.1	14879140	14899149	plus	protein kinase C, brain isozyme-like	LOC134838366	XP_063709978.1					1
1	NC_087085.1	16754995	16757406	plus	myeloid leukemia factor	LOC134832244	XP_063702294.1					1
1	NC_087085.1	41015005	41015721	plus	small nuclear ribonucleoprotein Sm D3	LOC134835491	XP_063706476.1					1	1
1	NC_087085.1	17712662	17714492	plus	putative phosphatidate phosphatase	LOC134827151	XP_063695783.1					1
1	NC_087085.1	4449367	4450596	plus	lysM and putative peptidoglycan-binding domain-containing protein 3	LOC134837856	XP_063709318.1					1
1	NC_087085.1	34304990	34307763	plus	ribosome biogenesis protein BOP1 homolog	LOC134836844	XP_063708159.1					1	1
1	NC_087085.1	16486126	16487224	plus	uncharacterized LOC134832282	LOC134832282	XP_063702339.1					1	1
1	NC_087085.1	15920695	15957863	minus	transcription factor collier	LOC134838341	XP_063709921.1					1	1
1	NC_087085.1	15213643	15255267	plus	ryanodine receptor	LOC134838128	XP_063709662.1					1	1
1	NC_087085.1	19776052	19889059	minus	atypical protein kinase C	LOC134827857	XP_063696781.1					1	1
1	NC_087085.1	40523972	40526702	minus	uncharacterized LOC134828115	LOC134828115	XP_063697153.1					1
1	NC_087085.1	18351717	18358723	minus	protein transport protein Sec31A	LOC134827304	XP_063695964.1					1
1	NC_087085.1	26960290	26963502	plus	UDP-glucose 4-epimerase	LOC134838103	XP_063709630.1					1	1
1	NC_087085.1	70358	81763	plus	tuberin	LOC134827634	XP_063696439.1					1
1	NC_087085.1	7392030	7445479	plus	ecdysone-inducible protein E75	LOC134828085	XP_063697114.1					1	1
1	NC_087085.1	42391743	42392609	plus	programmed cell death protein 5	LOC134834927	XP_063705806.1					1
1	NC_087085.1	9483754	9486299	plus	glycine--tRNA ligase	LOC134827447	XP_063696149.1					1	1
1	NC_087085.1	42887610	42895542	plus	tyrosine-protein phosphatase non-receptor type 23	LOC134837098	XP_063708485.1					1
1	NC_087085.1	31432522	31456932	plus	dynactin subunit 1-like	LOC134837640	XP_063709093.1					1	1
1	NC_087085.1	3028024	3031799	plus	digestive cysteine proteinase 1	LOC134827536	XP_063696296.1					1
1	NC_087085.1	34394405	34395865	plus	ubiquitin fusion degradation protein 1 homolog	LOC134833433	XP_063703821.1					1
1	NC_087085.1	10878984	10882590	plus	SHC-transforming protein 1	LOC134836843	XP_063708158.1					1	1
1	NC_087085.1	28035438	28037730	plus	protein male-specific lethal-3	LOC134837956	XP_063709422.1					1
1	NC_087085.1	20139454	20143908	plus	cyclin-dependent kinase 12	LOC134827452	XP_063696158.1					1
1	NC_087085.1	11589240	11597015	minus	cationic amino acid transporter 3	LOC134828194	XP_063697274.1					1
1	NC_087085.1	18071422	18074373	plus	ADP-ribosylation factor 1	LOC134829302	XP_063698440.1					1
1	NC_087085.1	5711359	5716525	plus	insulin-degrading enzyme	LOC134828122	XP_063697164.1					1
1	NC_087085.1	20193461	20198596	minus	dual specificity protein phosphatase Mpk3	LOC134838277	XP_063709847.1					1
1	NC_087085.1	7981997	8097835	plus	frizzled	LOC134838119	XP_063709651.1					1	1
1	NC_087085.1	20222307	20231933	plus	ATP-dependent helicase brm	LOC134827427	XP_063696117.1					1	1
1	NC_087085.1	12104523	12278946	plus	fat-like cadherin-related tumor suppressor homolog	LOC134827467	XP_063696187.1					1
1	NC_087085.1	29932620	29936966	minus	CTP synthase	LOC134831944	XP_063701862.1					1	1
1	NC_087085.1	13544439	13556447	minus	frizzled-2	LOC134828174	XP_063697245.1					1	1
1	NC_087085.1	44235822	44237462	minus	histone acetyltransferase type B catalytic subunit	LOC134828285	XP_063697333.1					1
1	NC_087085.1	44232556	44234622	minus	another transcription unit protein	LOC134838380	XP_063709967.1					1
1	NC_087085.1	43557855	43560103	minus	mannose-1-phosphate guanyltransferase beta	LOC134827811	XP_063696720.1					1	1
1	NC_087085.1	33901290	33904739	plus	protein unc-45 homolog B	LOC134827146	XP_063695774.1					1
1	NC_087085.1	40897355	40905686	minus	phosphoinositide 3-kinase regulatory subunit 4	LOC134838202	XP_063709747.1					1	1
1	NC_087085.1	36392255	36413928	minus	protein neuralized	LOC134836740	XP_063708017.1					1
1	NC_087085.1	35270901	35272148	minus	uncharacterized LOC134827813	LOC134827813	XP_063696722.1					1
1	NC_087085.1	23102710	23104340	plus	GTPase HRas	LOC134830192	XP_063699673.1					1	1
1	NC_087085.1	29187382	29200497	minus	transforming growth factor-beta-induced protein ig-h3	LOC134835247	XP_063706191.1					1
1	NC_087085.1	24489662	24524217	plus	nuclear pore complex protein Nup88	LOC134828741	XP_063697801.1					1
1	NC_087085.1	25499919	25504049	minus	GATA-binding factor A	LOC134837509	XP_063708961.1					1
1	NC_087085.1	3270420	3272945	plus	RAC serine/threonine-protein kinase-like	LOC134833255	XP_063703591.1					1	1
1	NC_087085.1	23613739	23617646	plus	SWI/SNF complex subunit SMARCC2	LOC134827434	XP_063696131.1					1	1
1	NC_087085.1	44593540	44596114	minus	COP9 signalosome complex subunit 5	LOC134828000	XP_063696998.1					1	1
1	NC_087085.1	14670802	14672554	plus	suppressor of tumorigenicity 14 protein homolog	LOC134837319	XP_063708760.1					1
1	NC_087085.1	40188635	40193932	plus	phagocyte signaling-impaired protein	LOC134828495	XP_063697548.1					1
1	NC_087085.1	38178703	38186566	minus	phosphatidylinositol 4,5-bisphosphate 3-kinase catalytic subunit beta isoform	LOC134837026	XP_063708405.1					1	1
1	NC_087085.1	19680464	19731596	plus	insulin-like receptor	LOC134835877	XP_063706951.1					1
1	NC_087085.1	25139931	25147769	minus	bromodomain and WD repeat-containing protein 3	LOC134833194	XP_063703506.1					1
1	NC_087085.1	23510950	23516899	minus	exosome complex exonuclease RRP44	LOC134829933	XP_063699305.1					1	1
1	NC_087085.1	40575981	40599578	minus	serine/threonine-protein phosphatase alpha-2 isoform	LOC134836846	XP_063708166.1					1
1	NC_087085.1	41998875	42001036	plus	vacuolar protein sorting-associated protein 33B	LOC134831221	XP_063700968.1					1
1	NC_087085.1	23763113	23772490	minus	nuclear protein localization protein 4 homolog	LOC134827784	XP_063696673.1					1
1	NC_087085.1	41651230	41819045	minus	protein groucho	LOC134827864	XP_063696790.1					1
1	NC_087085.1	27586940	27588011	minus	charged multivesicular body protein 2a	LOC134834056	XP_063704654.1					1
1	NC_087085.1	15908125	15909460	minus	zinc finger protein 330 homolog	LOC134827042	XP_063695644.1					1	1
1	NC_087085.1	45341563	45342892	plus	small ribosomal subunit protein eS8	LOC134828037	XP_063697052.1					1	1
1	NC_087085.1	26042367	26043941	minus	vacuolar protein sorting-associated protein 16B	LOC134838097	XP_063709624.1					1
1	NC_087085.1	2040805	2094348	minus	beta-arrestin-1	LOC134831754	XP_063701638.1					1	1
1	NC_087085.1	35099390	35101247	plus	peroxiredoxin-5, mitochondrial	LOC134827626	XP_063696431.1					1	1
1	NC_087085.1	40179318	40182267	plus	exosome complex component 10 homolog	LOC134827931	XP_063696904.1					1
1	NC_087085.1	38169003	38171827	plus	28S rRNA (cytosine-C(5))-methyltransferase	LOC134829376	XP_063698500.1					1
1	NC_087085.1	39066090	39074405	minus	ras-like GTP-binding protein RhoL	LOC134830216	XP_063699696.1					1	1
1	NC_087085.1	45175770	45224111	minus	oxidation resistance protein 1	LOC134827348	XP_063696013.1					1	1
1	NC_087085.1	14313625	14318877	plus	alpha-mannosidase 2	LOC134827818	XP_063696732.1					1
1	NC_087085.1	42194842	42212760	minus	E3 ubiquitin-protein ligase hyd	LOC134838464	XP_063710068.1					1
1	NC_087085.1	38161999	38165348	minus	raf homolog serine/threonine-protein kinase Raf	LOC134827920	XP_063696884.1					1	1
1	NC_087085.1	7753151	7759536	plus	ras-related protein Ral-a	LOC134836724	XP_063707997.1					1	1
1	NC_087085.1	22353793	22359711	plus	1-phosphatidylinositol 4,5-bisphosphate phosphodiesterase	LOC134833227	XP_063703568.1					1	1
1	NC_087085.1	24840212	24842803	plus	general vesicular transport factor p115	LOC134835513	XP_063706465.1					1
1	NC_087085.1	46464686	46474539	plus	DENN domain-containing protein Crag	LOC134827663	XP_063696482.1					1
1	NC_087085.1	36383570	36386079	plus	dual specificity mitogen-activated protein kinase kinase dSOR1	LOC134838083	XP_063709602.1					1	1
1	NC_087085.1	4808030	4814768	minus	1-phosphatidylinositol 4,5-bisphosphate phosphodiesterase gamma-1	LOC134827521	XP_063696270.1					1	1
1	NC_087085.1	33309020	33310244	plus	cdc42 homolog	LOC134836792	XP_063708083.1					1	1
1	NC_087085.1	22602183	22606812	plus	protein vav	LOC134833298	XP_063703681.1					1	1
1	NC_087085.1	43262015	43263001	minus	mucin-6-like	LOC134827684	XP_063696516.1					1
1	NC_087085.1	45010700	45030900	plus	insulin-like growth factor 2 mRNA-binding protein 3-A	LOC134834990	XP_063705905.1					1
1	NC_087085.1	40185605	40188308	minus	flotillin-2	LOC134827932	XP_063696905.1					1	1
1	NC_087085.1	37838682	37888329	minus	activating transcription factor 3	LOC134838311	XP_063709882.1					1
1	NC_087085.1	26317432	26319818	minus	serine protease gd-like	LOC134838552	XP_063710167.1					1
1	NC_087085.1	33574179	33579248	plus	histone-lysine N-methyltransferase EHMT2	LOC134833056	XP_063703297.1					1
1	NC_087085.1	37199452	37204931	minus	transmembrane GTPase Marf	LOC134833135	XP_063703433.1					1	1
1	NC_087085.1	1548789	1553040	plus	cathepsin L	LOC134828180	XP_063697252.1						1
1	NC_087085.1	2097422	2124985	minus	ras-related protein Rab6	LOC134828214	XP_063697311.1						1
1	NC_087085.1	3160386	3167287	plus	guanine nucleotide-binding protein G(s) subunit alpha	LOC134827644	XP_063696450.1						1
1	NC_087085.1	4390635	4391375	minus	DNA-directed RNA polymerases I, II, and III subunit RPABC3	LOC134838314	XP_063709887.1						1
1	NC_087085.1	4535482	4538777	minus	serine/threonine-protein phosphatase 2A regulatory subunit B'' subunit gamma-like	LOC134837107	XP_063708498.1						1
1	NC_087085.1	4849526	4900256	minus	serine/threonine-protein kinase MARK2	LOC134835896	XP_063706989.1						1
1	NC_087085.1	4901667	4914204	minus	calpain-A	LOC134827561	XP_063696338.1						1
1	NC_087085.1	6207248	6223983	plus	unconventional myosin IC	LOC134827781	XP_063696662.1						1
1	NC_087085.1	11952784	11953732	minus	DNA-directed RNA polymerase III subunit RPC8	LOC134838158	XP_063709698.1						1
1	NC_087085.1	11954337	11960335	minus	cofilin/actin-depolymerizing factor homolog	LOC134836884	XP_063708225.1						1
1	NC_087085.1	14221402	14233909	minus	growth factor receptor-bound protein 2	LOC134829511	XP_063698671.1						1
1	NC_087085.1	14610549	14614602	minus	DNA damage-binding protein 1	LOC134832432	XP_063702522.1						1
1	NC_087085.1	15317359	15328143	plus	tyrosine-protein kinase receptor	LOC134836686	XP_063707939.1						1
1	NC_087085.1	17955088	17956760	plus	actin, indirect flight muscle-like	LOC134837695	XP_063709155.1						1
1	NC_087085.1	18259631	18299374	plus	focal adhesion kinase 1	LOC134836712	XP_063707976.1						1
1	NC_087085.1	21665374	21667241	minus	U4/U6.U5 small nuclear ribonucleoprotein 27 kDa protein	LOC134836861	XP_063708187.1						1
1	NC_087085.1	22032203	22045607	plus	G protein-coupled receptor kinase 1	LOC134827675	XP_063696506.1						1
1	NC_087085.1	22361772	22364836	minus	ras-related protein Rap1	LOC134827845	XP_063696762.1						1
1	NC_087085.1	22451261	22462021	plus	inositol 1,4,5-trisphosphate receptor	LOC134827653	XP_063696472.1						1
1	NC_087085.1	22805083	22807838	plus	tyrosine-protein phosphatase corkscrew	LOC134827738	XP_063696594.1						1
1	NC_087085.1	22902266	22903952	minus	guanine nucleotide-binding protein subunit beta-5	LOC134827779	XP_063696661.1						1
1	NC_087085.1	22977199	22979161	plus	serine/arginine-rich splicing factor 1B	LOC134827887	XP_063696820.1						1
1	NC_087085.1	23936674	23941481	minus	DNA-directed RNA polymerase III subunit RPC1	LOC134827804	XP_063696710.1						1
1	NC_087085.1	23987767	23990545	minus	heat shock 70 kDa protein cognate 4	LOC134837590	XP_063709046.1						1
1	NC_087085.1	24025098	24025911	plus	DNA-directed RNA polymerases I, II, and III subunit RPABC1	LOC134836866	XP_063708196.1						1
1	NC_087085.1	24546944	24548803	plus	sarcoplasmic calcium-binding protein	LOC134827788	XP_063696679.1						1
1	NC_087085.1	24569359	24570418	minus	DNA-directed RNA polymerases I and III subunit RPAC1	LOC134827980	XP_063696972.1						1
1	NC_087085.1	24583255	24590643	plus	TATA-binding protein-associated factor 172	LOC134827482	XP_063696221.1						1
1	NC_087085.1	25032574	25039031	minus	adenylate cyclase type 5-like	LOC134827741	XP_063696600.1						1
1	NC_087085.1	25152073	25153960	plus	ribosomal protein S6 kinase beta-2	LOC134827563	XP_063696342.1						1
1	NC_087085.1	26214731	26223079	plus	dynein heavy chain, cytoplasmic-like	LOC134837515	XP_063708967.1						1
1	NC_087085.1	26258631	26262675	minus	DNA-directed RNA polymerase III subunit RPC2	LOC134829654	XP_063698926.1						1
1	NC_087085.1	26874153	26877422	minus	serine/threonine-protein kinase PAK 1-like	LOC134829647	XP_063698913.1						1
1	NC_087085.1	28013416	28016811	minus	uncharacterized LOC134837564	LOC134837564	XP_063709016.1						1
1	NC_087085.1	28271636	28433152	plus	amyloid beta A4 precursor protein-binding family B member 1-interacting protein	LOC134830727	XP_063700368.1						1
1	NC_087085.1	30828736	30849996	minus	serine/threonine-protein kinase Pak	LOC134828042	XP_063697059.1						1
1	NC_087085.1	31156083	31183973	minus	alpha-actinin, sarcomeric	LOC134827450	XP_063696156.1						1
1	NC_087085.1	32019142	32063167	plus	glycogen synthase kinase-3 beta-like	LOC134828104	XP_063697139.1						1
1	NC_087085.1	33780059	33814074	minus	tyrosine-protein kinase CSK	LOC134827206	XP_063695849.1						1
1	NC_087085.1	34324080	34329030	plus	mothers against decapentaplegic homolog 4	LOC134827993	XP_063696986.1						1
1	NC_087085.1	34396142	34396760	minus	actin-related protein 2/3 complex subunit 4	LOC134837954	XP_063709424.1						1
1	NC_087085.1	34397768	34406493	plus	protein kinase C	LOC134838427	XP_063710064.1						1
1	NC_087085.1	34834086	34839045	plus	glycoprotein-N-acetylgalactosamine 3-beta-galactosyltransferase 1	LOC134835225	XP_063706168.1						1
1	NC_087085.1	34842698	34843981	minus	glycoprotein-N-acetylgalactosamine 3-beta-galactosyltransferase 1-like	LOC134837727	XP_063709184.1						1
1	NC_087085.1	34844613	34845714	plus	glycoprotein-N-acetylgalactosamine 3-beta-galactosyltransferase 1-like	LOC134837729	XP_063709185.1						1
1	NC_087085.1	34845900	34869097	plus	synaptotagmin-4	LOC134836790	XP_063708081.1						1
1	NC_087085.1	35250339	35253721	plus	zinc finger protein 436-like	LOC134837735	XP_063709192.1						1
1	NC_087085.1	35514814	35516279	minus	small ribosomal subunit protein eS6	LOC134836809	XP_063708114.1						1
1	NC_087085.1	36514433	36532749	minus	adenylyl cyclase 78C	LOC134836737	XP_063708011.1						1
1	NC_087085.1	37117425	37118391	plus	ribosomal RNA small subunit methyltransferase NEP1	LOC134831498	XP_063701307.1						1
1	NC_087085.1	38103843	38104791	plus	actin-related protein 2/3 complex subunit 3-like	LOC134832423	XP_063702510.1						1
1	NC_087085.1	38468015	38468475	plus	DNA-directed RNA polymerase III subunit RPC10	LOC134830318	XP_063699831.1						1
1	NC_087085.1	39064487	39065151	minus	ras-like GTP-binding protein RhoL	LOC134837808	XP_063709268.1						1
1	NC_087085.1	40981114	40985643	minus	serine/threonine-protein kinase PAK mbt	LOC134837801	XP_063709263.1						1
1	NC_087085.1	44815237	44817760	plus	tyrosine--tRNA ligase, cytoplasmic	LOC134827144	XP_063695770.1						1
1	NC_087085.1	44843641	44849541	plus	RAC serine/threonine-protein kinase-like	LOC134830839	XP_063700504.1						1
1	NC_087085.1	46070235	46098509	minus	neurogenic locus protein delta	LOC134836383	XP_063707680.1						1
1	NC_087085.1	46403355	46410172	minus	protein sex-lethal	LOC134828087	XP_063697116.1						1
1	NC_087085.1	15508469	15560860	plus	cell adhesion molecule Dscam1	LOC134827704	XP_063696539.1				1
1	NC_087085.1	42593821	42595005	minus	serine protease easter-like	LOC134837983	XP_063709466.1				1
1	NC_087085.1	21683707	21704371	minus	phenoloxidase-activating factor 2-like	LOC134827502	XP_063696245.1				1
1	NC_087085.1	36313024	36315895	minus	dual specificity mitogen-activated protein kinase kinase hemipterous-like	LOC134826923	XP_063695505.1				1
1	NC_087085.1	14672768	14703950	plus	suppressor of cytokine signaling 5	LOC134836719	XP_063707987.1				1
1	NC_087085.1	19540119	19543473	plus	hexamerin-1.1-like	LOC134836793	XP_063708084.1				1
1	NC_087085.1	26872692	26874297	plus	methionine synthase reductase	LOC134829638	XP_063698901.1				1
2	NC_087086.1	33692111	33698406	minus	angiopoietin-related protein 6-like	LOC134828992	XP_063698054.1	1	1	1
2	NC_087086.1	17851354	17853428	plus	serine protease easter-like	LOC134828690	XP_063697744.1	1	1	1	1
2	NC_087086.1	31735086	31737206	minus	serine protease easter-like	LOC134830868	XP_063700543.1	1	1	1	1	1
2	NC_087086.1	41621653	41624491	plus	serine protease snake-like	LOC134829261	XP_063698337.1	1	1		1	1
2	NC_087086.1	20306673	20309144	minus	ATP-dependent RNA helicase p62-like	LOC134832291	XP_063702346.1	1	1				1
2	NC_087086.1	13061726	13062515	minus	baculoviral IAP repeat-containing protein 5	LOC134831806	XP_063701696.1	1	1	1	1
2	NC_087086.1	30111013	30120100	plus	mitogen-activated protein kinase kinase kinase 7	LOC134829290	XP_063698386.1	1	1	1	1		1
2	NC_087086.1	19859669	19869886	minus	TNF receptor-associated factor 4	LOC134831062	XP_063700774.1	1		1			1
2	NC_087086.1	29824260	29828151	plus	lysosome membrane protein 2	LOC134829243	XP_063698317.1	1		1	1
2	NC_087086.1	29792766	29795881	plus	lysosome membrane protein 2-like	LOC134831096	XP_063700813.1	1		1
2	NC_087086.1	14349535	14357137	minus	serine proteinase stubble-like	LOC134828546	XP_063697593.1	1	1
2	NC_087086.1	29796024	29821961	minus	scavenger receptor class B member 1-like	LOC134828372	XP_063697392.1	1	1	1
2	NC_087086.1	20216974	20220898	minus	staphylococcal nuclease domain-containing protein 1	LOC134829528	XP_063698694.1	1	1
2	NC_087086.1	31756523	31860240	plus	peroxidasin	LOC134832226	XP_063702267.1	1	1
2	NC_087086.1	21942606	21946205	plus	NF-kappa-B inhibitor cactus	LOC134829513	XP_063698673.1	1	1	1	1	1
2	NC_087086.1	37003707	37009175	minus	neurotrophin 1	LOC134829061	XP_063698123.1	1	1	1	1	1	1
2	NC_087086.1	41244144	41248034	minus	uncharacterized LOC134829167	LOC134829167	XP_063698233.1	1	1
2	NC_087086.1	18254742	18312239	minus	protein bark beetle	LOC134832722	XP_063702919.1	1	1	1	1
2	NC_087086.1	23394262	23398628	plus	uncharacterized LOC134832661	LOC134832661	XP_063702836.1	1	1
2	NC_087086.1	27494041	27496601	plus	inhibitor of nuclear factor kappa-B kinase subunit alpha	LOC134829716	XP_063699009.1	1	1		1	1
2	NC_087086.1	41649244	41657054	plus	tectonin beta-propeller repeat-containing protein	LOC134829326	XP_063698433.1	1	1	1	1
2	NC_087086.1	23817206	23817595	plus	uncharacterized LOC134828787	LOC134828787	XP_063697844.1	1		1
2	NC_087086.1	40746454	40749877	minus	ATP-dependent RNA helicase vasa	LOC134829475	XP_063698622.1	1	1
2	NC_087086.1	15772085	15782334	minus	clotting factor G beta subunit	LOC134828578	XP_063697625.1	1	1
2	NC_087086.1	18899930	18901886	minus	venom protease-like	LOC134832313	XP_063702367.1	1	1			1
2	NC_087086.1	27146218	27183435	minus	scavenger receptor class B member 1	LOC134830375	XP_063699902.1	1	1	1
2	NC_087086.1	37614744	37620037	minus	extracellular superoxide dismutase [Cu-Zn]-like	LOC134829983	XP_063699380.1	1	1		1	1
2	NC_087086.1	129212	130922	minus	cysteine protease ATG4A	LOC134832641	XP_063702806.1	1	1
2	NC_087086.1	23355353	23365910	plus	dual oxidase	LOC134829263	XP_063698342.1	1	1		1	1	1
2	NC_087086.1	33961555	33966472	plus	nuclear factor NF-kappa-B p110 subunit	LOC134832489	XP_063702600.1	1	1	1		1
2	NC_087086.1	13895497	13917103	minus	embryonic polarity protein dorsal-like	LOC134830248	XP_063699736.1	1	1	1	1	1	1
2	NC_087086.1	16398765	16404205	minus	serpin B6-like	LOC134832072	XP_063702032.1	1	1	1	1	1
2	NC_087086.1	6519258	6524059	plus	protein argonaute-3	LOC134829425	XP_063698555.1	1	1	1
2	NC_087086.1	5642430	5647618	plus	protein spaetzle 4	LOC134832735	XP_063702936.1	1	1	1			1
2	NC_087086.1	10781395	10788326	plus	ribonuclease 3	LOC134831111	XP_063700833.1	1	1	1
2	NC_087086.1	1415814	1426721	minus	protein spaetzle 3	LOC134832543	XP_063702673.1	1	1	1		1	1
2	NC_087086.1	1726896	1727761	minus	peroxiredoxin-6	LOC134830804	XP_063700457.1	1	1			1
2	NC_087086.1	32165448	32171480	minus	death-associated inhibitor of apoptosis 1-like	LOC134830707	XP_063700337.1	1	1	1	1	1
2	NC_087086.1	9789934	9790571	minus	autophagy protein 12-like	LOC134831847	XP_063701739.1	1	1				1
2	NC_087086.1	26111159	26114063	plus	uncharacterized LOC134828829	LOC134828829	XP_063697884.1	1	1	1		1
2	NC_087086.1	5621980	5625575	plus	protein croquemort-like	LOC134832472	XP_063702567.1	1	1	1
2	NC_087086.1	1450960	1469940	plus	angiopoietin-2	LOC134831424	XP_063701220.1	1	1	1	1
2	NC_087086.1	27474696	27477945	minus	SUMO-activating enzyme subunit 2	LOC134830921	XP_063700607.1	1	1			1	1
2	NC_087086.1	23867258	23885314	minus	uncharacterized LOC134828792	LOC134828792	XP_063697849.1	1	1	1	1
2	NC_087086.1	19163258	19174254	plus	uncharacterized LOC134828355	LOC134828355	XP_063697368.1	1			1	1
2	NC_087086.1	16999692	17006682	minus	uncharacterized LOC134831165	LOC134831165	XP_063700896.1	1	1	1	1	1
2	NC_087086.1	21749308	21756415	minus	scavenger receptor class B member 1	LOC134830764	XP_063700410.1	1		1	1
2	NC_087086.1	42465819	42472276	plus	uncharacterized LOC134829199	LOC134829199	XP_063698267.1	1	1	1	1	1
2	NC_087086.1	39334818	39337212	minus	serine protease snake-like	LOC134830424	XP_063699975.1	1	1		1	1
2	NC_087086.1	23145975	23148405	minus	uncharacterized LOC134830193	LOC134830193	XP_063699662.1	1	1			1	1
2	NC_087086.1	22024971	22032375	minus	CD109 antigen	LOC134832854	XP_063703121.1	1	1	1	1		1
2	NC_087086.1	41449484	41451007	plus	nedd8-activating enzyme E1 catalytic subunit	LOC134831638	XP_063701498.1	1	1			1
2	NC_087086.1	25510914	25541899	plus	cytokine receptor-like	LOC134830307	XP_063699807.1	1	1	1	1	1
2	NC_087086.1	12543436	12545639	plus	NF-kappa-B essential modulator	LOC134832537	XP_063702667.1	1	1			1
2	NC_087086.1	3080261	3090054	plus	tyrosine-protein kinase hopscotch	LOC134829601	XP_063698835.1	1	1	1	1	1
2	NC_087086.1	21145460	21153621	minus	WD repeat domain phosphoinositide-interacting protein 2-like	LOC134832187	XP_063702201.1	1	1
2	NC_087086.1	42874216	42878699	minus	catalase-like	LOC134832049	XP_063702008.1	1	1		1	1	1
2	NC_087086.1	40782350	40787544	minus	uncharacterized LOC134831472	LOC134831472	XP_063701274.1	1	1			1
2	NC_087086.1	41035165	41037171	minus	WD repeat domain phosphoinositide-interacting protein 2	LOC134829413	XP_063698540.1	1	1			1	1
2	NC_087086.1	26153625	26156269	minus	serine protease inhibitor 28Dc	LOC134830872	XP_063700549.1	1	1	1	1	1
2	NC_087086.1	33979493	33982258	plus	peptidoglycan-recognition protein LC-like	LOC134829285	XP_063698378.1	1	1	1	1	1
2	NC_087086.1	37887699	37954033	minus	protein scabrous	LOC134829079	XP_063698141.1	1	1	1
2	NC_087086.1	9549713	9560420	plus	uncharacterized LOC134828477	LOC134828477	XP_063697527.1	1	1
2	NC_087086.1	16937086	16938275	minus	lysozyme c-1	LOC134830545	XP_063700130.1	1	1	1	1	1
2	NC_087086.1	16571676	16575629	minus	uncharacterized LOC134829824	LOC134829824	XP_063699169.1	1	1
2	NC_087086.1	22686853	22690470	plus	uncharacterized LOC134832355	LOC134832355	XP_063702418.1	1	1	1		1
2	NC_087086.1	22676528	22692217	plus	sensory neuron membrane protein 2	LOC134828378	XP_063697408.1	1	1	1	1
2	NC_087086.1	41950968	41952521	plus	peptidoglycan-recognition protein SB2-like	LOC134830993	XP_063700686.1	1	1	1	1
2	NC_087086.1	19328448	19349628	plus	serine/threonine-protein kinase mTor	LOC134832044	XP_063702003.1	1	1			1	1
2	NC_087086.1	22055891	22062632	minus	heme peroxidase 2	LOC134832594	XP_063702745.1	1	1		1
2	NC_087086.1	30303867	30304918	plus	peroxiredoxin-4-like	LOC134828723	XP_063697779.1	1	1		1	1	1
2	NC_087086.1	32903374	32907759	minus	FAS-associated factor 1	LOC134828606	XP_063697657.1	1	1	1		1
2	NC_087086.1	38298661	38301564	minus	uncharacterized LOC134829092	LOC134829092	XP_063698157.1	1	1	1	1	1
2	NC_087086.1	19286974	19294370	minus	protein peste-like	LOC134831572	XP_063701398.1	1	1	1
2	NC_087086.1	31441656	31443122	plus	beta-1,3-glucan-binding protein-like	LOC134832848	XP_063703114.1	1	1	1	1	1
2	NC_087086.1	20762332	20764398	minus	caspase-8	LOC134830149	XP_063699609.1	1	1	1		1
2	NC_087086.1	34049055	34056829	minus	probable ATP-dependent RNA helicase spindle-E	LOC134832761	XP_063702967.1	1	1
2	NC_087086.1	9105564	9108450	plus	galectin-8-like	LOC134829883	XP_063699246.1	1	1	1	1
2	NC_087086.1	7137505	7140825	minus	serine protease inhibitor 77Ba-like	LOC134831405	XP_063701198.1	1	1	1	1	1
2	NC_087086.1	41253434	41259671	minus	NPC intracellular cholesterol transporter 1	LOC134832573	XP_063702707.1		1
2	NC_087086.1	24628072	24635049	plus	uncharacterized LOC134828804	LOC134828804	XP_063697861.1		1
2	NC_087086.1	38995883	38997755	plus	splicing factor Cactin	LOC134831655	XP_063701518.1			1	1	1
2	NC_087086.1	34675468	34681626	minus	membrane-associated protein Hem	LOC134829507	XP_063698664.1			1
2	NC_087086.1	35394939	35397350	minus	transcription factor Jra	LOC134829998	XP_063699397.1			1	1	1
2	NC_087086.1	40892672	40893957	minus	suppressor of cytokine signaling 6	LOC134829331	XP_063698438.1			1		1
2	NC_087086.1	17260555	17283987	minus	sushi, von Willebrand factor type A, EGF and pentraxin domain-containing protein 1	LOC134828623	XP_063697675.1			1
2	NC_087086.1	15273514	15278986	plus	E3 SUMO-protein ligase PIAS2-like	LOC134830824	XP_063700478.1			1	1	1
2	NC_087086.1	34567241	34594553	plus	tyrosine-protein kinase Src64B	LOC134829903	XP_063699267.1			1			1
2	NC_087086.1	32116081	32119652	plus	ATP-dependent RNA helicase bel	LOC134832672	XP_063702850.1			1			1
2	NC_087086.1	32680765	32684691	minus	exocyst complex component 2	LOC134829914	XP_063699277.1					1	1
2	NC_087086.1	738125	739975	plus	eukaryotic translation initiation factor 4E-binding protein	LOC134829374	XP_063698495.1					1
2	NC_087086.1	7724489	7725162	minus	small ribosomal subunit protein eS21	LOC134830971	XP_063700661.1					1	1
2	NC_087086.1	15371504	15396246	plus	protein decapentaplegic	LOC134831289	XP_063701056.1					1	1
2	NC_087086.1	1536500	1537335	minus	exosome complex component RRP40	LOC134831270	XP_063701028.1					1	1
2	NC_087086.1	2631708	2640496	minus	dedicator of cytokinesis protein 7	LOC134831290	XP_063701057.1					1	1
2	NC_087086.1	13971745	13975374	minus	protein smoothened	LOC134831322	XP_063701100.1					1	1
2	NC_087086.1	10572970	10574512	plus	UDP-galactose transporter senju	LOC134829361	XP_063698481.1					1	1
2	NC_087086.1	1787312	1789511	minus	E3 ubiquitin-protein ligase PPP1R11	LOC134832115	XP_063702085.1					1
2	NC_087086.1	14852663	14877814	minus	uncharacterized LOC134832587	LOC134832587	XP_063702734.1					1	1
2	NC_087086.1	6615431	6633338	plus	protein wingless	LOC134832279	XP_063702334.1					1	1
2	NC_087086.1	19178748	19181237	minus	putative gustatory receptor 28b	LOC134828665	XP_063697716.1					1
2	NC_087086.1	12225905	12236671	plus	serine/threonine-protein phosphatase PP2A	LOC134832872	XP_063703142.1					1
2	NC_087086.1	18760812	18765828	minus	annulin	LOC134828660	XP_063697712.1					1
2	NC_087086.1	19699212	19700465	minus	alpha-ketoglutarate-dependent dioxygenase alkB homolog 4	LOC134830198	XP_063699671.1					1
2	NC_087086.1	4372074	4376055	minus	SWI/SNF-related matrix-associated actin-dependent regulator of chromatin subfamily A containing DEAD/H box 1 homolog	LOC134830508	XP_063700083.1					1
2	NC_087086.1	30399444	30400283	minus	transcription initiation factor TFIID subunit 11	LOC134830787	XP_063700440.1					1
2	NC_087086.1	14376432	14381586	plus	ATP-dependent RNA helicase me31b	LOC134832637	XP_063702800.1					1	1
2	NC_087086.1	12604844	12605965	plus	ubiquitin thioesterase otubain-like	LOC134832832	XP_063703088.1					1
2	NC_087086.1	7013798	7028538	minus	cyclin-dependent kinase 5 activator 2	LOC134831455	XP_063701255.1					1
2	NC_087086.1	2850769	2871659	plus	uncharacterized LOC134830659	LOC134830659	XP_063700281.1					1	1
2	NC_087086.1	22080903	22084395	minus	insulin receptor substrate 1	LOC134830169	XP_063699630.1					1
2	NC_087086.1	8580761	8585633	plus	protein aubergine-like	LOC134829388	XP_063698509.1					1
2	NC_087086.1	12070086	12109583	plus	disintegrin and metalloproteinase domain-containing protein 10	LOC134832234	XP_063702278.1					1	1
2	NC_087086.1	14822282	14830846	minus	protein son of sevenless	LOC134832586	XP_063702733.1					1	1
2	NC_087086.1	10691708	10695120	minus	putative defense protein Hdd11	LOC134832362	XP_063702426.1					1
2	NC_087086.1	20251484	20255118	minus	suppressor of hairless protein	LOC134830395	XP_063699930.1					1
2	NC_087086.1	11560135	11569027	minus	exosome RNA helicase MTR4	LOC134829345	XP_063698459.1					1	1
2	NC_087086.1	9008216	9010708	plus	A-kinase anchor protein 10, mitochondrial	LOC134830418	XP_063699967.1					1
2	NC_087086.1	15263455	15265648	plus	syntaxin-5	LOC134830057	XP_063699486.1					1	1
2	NC_087086.1	20409650	20411683	minus	ubiA prenyltransferase domain-containing protein 1 homolog	LOC134830610	XP_063700220.1					1	1
2	NC_087086.1	12816734	12819355	plus	probable ATP-dependent RNA helicase DDX23	LOC134829535	XP_063698706.1					1	1
2	NC_087086.1	13666662	13686402	minus	insulin gene enhancer protein isl-1	LOC134831215	XP_063700958.1					1	1
2	NC_087086.1	20188962	20191596	plus	transmembrane 9 superfamily member 2	LOC134832756	XP_063702958.1					1	1
2	NC_087086.1	5150570	5155062	minus	integrin beta-nu-like	LOC134832720	XP_063702914.1					1
2	NC_087086.1	6592201	6594964	minus	protein Wnt-4	LOC134828412	XP_063697461.1					1
2	NC_087086.1	18556833	18561096	plus	phosphatidylinositol 3,4,5-trisphosphate 3-phosphatase cnrN	LOC134829691	XP_063698977.1					1
2	NC_087086.1	7700239	7718731	minus	vascular endothelial growth factor receptor kdr-like	LOC134830187	XP_063699650.1					1
2	NC_087086.1	9461819	9490058	minus	metabotropic glycine receptor	LOC134828473	XP_063697522.1					1	1
2	NC_087086.1	13755559	13765878	plus	G1/S-specific cyclin-E-like	LOC134829944	XP_063699326.1					1
2	NC_087086.1	18724102	18727080	plus	serine/threonine-protein phosphatase PP2A 65 kDa regulatory subunit	LOC134829866	XP_063699224.1					1
2	NC_087086.1	17093884	17101524	minus	protein sickie	LOC134832616	XP_063702776.1					1
2	NC_087086.1	19713942	19783355	minus	zinc finger protein ush	LOC134830721	XP_063700354.1					1
2	NC_087086.1	19987601	20002474	minus	E3 ubiquitin-protein ligase lubel	LOC134828694	XP_063697749.1					1
2	NC_087086.1	22098407	22105945	plus	homeotic protein caudal	LOC134831232	XP_063700977.1					1
2	NC_087086.1	9816091	9827196	minus	uncharacterized LOC134830069	LOC134830069	XP_063699498.1					1	1
2	NC_087086.1	28772697	28784714	minus	DE-cadherin	LOC134831067	XP_063700779.1					1	1
2	NC_087086.1	1916063	1918613	minus	ejaculatory bulb-specific protein 3-like	LOC134832463	XP_063702556.1					1
2	NC_087086.1	2230946	2254626	minus	inactive serine protease scarface-like	LOC134831204	XP_063700942.1					1
2	NC_087086.1	38884378	38886009	plus	DNA methyltransferase 1-associated protein 1	LOC134830469	XP_063700040.1					1	1
2	NC_087086.1	29198243	29203399	minus	alpha-1,3-mannosyl-glycoprotein 2-beta-N-acetylglucosaminyltransferase	LOC134832171	XP_063702181.1					1	1
2	NC_087086.1	25930621	25933236	minus	serine protease inhibitor 42Dd-like	LOC134828825	XP_063697881.1					1
2	NC_087086.1	34407620	34409545	minus	cyclin-dependent kinase 4	LOC134829574	XP_063698795.1					1	1
2	NC_087086.1	41595361	41598933	plus	ras-like GTP-binding protein Rho1	LOC134832789	XP_063703018.1					1	1
2	NC_087086.1	36045735	36050571	plus	uncharacterized transporter YutK	LOC134831658	XP_063701523.1					1
2	NC_087086.1	30684509	30687339	minus	cullin-1	LOC134832190	XP_063702207.1					1
2	NC_087086.1	29422743	29425167	minus	dolichyl-diphosphooligosaccharide--protein glycosyltransferase subunit 2	LOC134831229	XP_063700975.1					1
2	NC_087086.1	26882797	26883708	plus	ribonuclease kappa	LOC134832773	XP_063702991.1					1
2	NC_087086.1	41900159	41903658	minus	transitional endoplasmic reticulum ATPase TER94	LOC134832038	XP_063701996.1					1
2	NC_087086.1	20184933	20187646	plus	mitogen-activated protein kinase ERK-A	LOC134832757	XP_063702959.1					1	1
2	NC_087086.1	22474048	22480929	minus	myocyte-specific enhancer factor 2	LOC134830426	XP_063699983.1					1	1
2	NC_087086.1	40633905	40634926	plus	OCIA domain-containing protein 1	LOC134832522	XP_063702652.1					1
2	NC_087086.1	41764021	41770723	plus	F-actin-uncapping protein LRRC16A	LOC134830010	XP_063699417.1					1	1
2	NC_087086.1	41176531	41182408	plus	guanine nucleotide-binding protein G(q) subunit alpha	LOC134832821	XP_063703072.1					1	1
2	NC_087086.1	35514726	35519572	plus	tyrosine-protein phosphatase non-receptor type 61F	LOC134829651	XP_063698916.1					1
2	NC_087086.1	22397869	22399952	plus	protein ecdysoneless	LOC134831560	XP_063701385.1					1
2	NC_087086.1	22569975	22573950	plus	protein sprouty	LOC134830591	XP_063700197.1					1
2	NC_087086.1	36673236	36675019	plus	heparan sulfate 2-O-sulfotransferase pipe	LOC134829053	XP_063698115.1					1
2	NC_087086.1	30703588	30705301	minus	adenosine deaminase AGSA-like	LOC134832196	XP_063702223.1					1
2	NC_087086.1	27579667	27585350	minus	guanine nucleotide-binding protein G(f) subunit alpha	LOC134831657	XP_063701521.1					1
2	NC_087086.1	21956800	21957909	plus	ubiquitin-conjugating enzyme E2-22 kDa	LOC134829863	XP_063699220.1					1
2	NC_087086.1	17061686	17068804	plus	sorting nexin-33	LOC134829382	XP_063698503.1					1
2	NC_087086.1	32222914	32224188	minus	NEDD8-conjugating enzyme Ubc12	LOC134829729	XP_063699030.1					1
2	NC_087086.1	6897290	6899090	minus	akirin-like	LOC134830134	XP_063699588.1					1	1
2	NC_087086.1	32941952	32951330	plus	uncharacterized LOC134831309	LOC134831309	XP_063701082.1					1
2	NC_087086.1	35476187	35483153	plus	transportin-1	LOC134829556	XP_063698729.1					1	1
2	NC_087086.1	23772611	23787621	minus	laminin subunit alpha	LOC134831932	XP_063701842.1					1	1
2	NC_087086.1	23266014	23267444	plus	brachyurin-like	LOC134829378	XP_063698498.1					1
2	NC_087086.1	4389002	4393681	plus	ubiquitin carboxyl-terminal hydrolase 36	LOC134831266	XP_063701016.1					1
2	NC_087086.1	23143209	23144626	minus	ubiquitin-conjugating enzyme E2 variant 2	LOC134832886	XP_063703162.1					1
2	NC_087086.1	28636339	28638541	plus	cyclin-dependent kinase 11B	LOC134830168	XP_063699629.1					1
2	NC_087086.1	40619416	40624661	plus	uncharacterized LOC134831605	LOC134831605	XP_063701452.1					1
2	NC_087086.1	30179640	30180603	minus	large ribosomal subunit protein mL64	LOC134830648	XP_063700267.1					1
2	NC_087086.1	1257025	1258317	minus	integumentary mucin C.1-like	LOC134832535	XP_063702666.1					1
2	NC_087086.1	30415604	30421785	minus	probable E3 ubiquitin-protein ligase HERC4	LOC134832877	XP_063703149.1					1	1
2	NC_087086.1	40876342	40885998	plus	rho-related BTB domain-containing protein 1	LOC134829799	XP_063699130.1					1	1
2	NC_087086.1	34836464	34849568	plus	nucleosome-remodeling factor subunit NURF301	LOC134832269	XP_063702325.1					1
2	NC_087086.1	28253297	28286993	plus	spermatogenesis-associated protein 13-like	LOC134829463	XP_063698604.1					1
2	NC_087086.1	34202315	34204581	plus	POU domain protein CF1A	LOC134830953	XP_063700641.1					1	1
2	NC_087086.1	32669956	32670827	plus	chymotrypsin-2-like	LOC134828979	XP_063698041.1					1
2	NC_087086.1	33086338	33089034	plus	homeobox protein ceh-8	LOC134828985	XP_063698048.1					1
2	NC_087086.1	22504408	22514057	plus	mitogen-activated protein kinase kinase kinase 4	LOC134832529	XP_063702660.1					1
2	NC_087086.1	216090	217349	plus	cyclin-dependent kinase 2	LOC134832398	XP_063702476.1					1
2	NC_087086.1	24757883	24763122	minus	poly [ADP-ribose] polymerase	LOC134832836	XP_063703095.1					1
2	NC_087086.1	24707604	24710359	minus	transcription factor E2f1	LOC134830166	XP_063699625.1					1
2	NC_087086.1	42853963	42854808	plus	protein dj-1beta-like	LOC134830143	XP_063699601.1					1
2	NC_087086.1	1780748	1783256	plus	protein deltex	LOC134830590	XP_063700196.1					1
2	NC_087086.1	26458309	26460168	minus	collagenase-like	LOC134829427	XP_063698556.1					1
2	NC_087086.1	124422	128798	minus	cGMP-dependent protein kinase 1-like	LOC134832901	XP_063703177.1						1
2	NC_087086.1	3590219	3594582	minus	SH2/SH3 adapter protein dreadlocks	LOC134830405	XP_063699948.1						1
2	NC_087086.1	6254457	6268575	minus	DNA-binding protein D-ETS-6	LOC134828407	XP_063697456.1						1
2	NC_087086.1	7086502	7171895	plus	1-phosphatidylinositol 4,5-bisphosphate phosphodiesterase classes I and II	LOC134832905	XP_063703184.1						1
2	NC_087086.1	7680604	7684320	minus	probable actin-related protein 2/3 complex subunit 2	LOC134829674	XP_063698954.1						1
2	NC_087086.1	7872155	7945562	plus	protein nubbin-like	LOC134831249	XP_063700999.1						1
2	NC_087086.1	9980922	10014688	minus	leupaxin	LOC134832181	XP_063702190.1						1
2	NC_087086.1	10808236	10810387	minus	heat shock protein 70 B2-like	LOC134830700	XP_063700327.1						1
2	NC_087086.1	10813506	10815703	plus	heat shock protein 70 B2-like	LOC134832818	XP_063703063.1						1
2	NC_087086.1	12155083	12157244	minus	heat shock protein 70 B2	LOC134830657	XP_063700277.1						1
2	NC_087086.1	13982927	13984740	plus	elongator complex protein 3	LOC134831324	XP_063701103.1						1
2	NC_087086.1	14408064	14412787	plus	calnexin	LOC134830631	XP_063700247.1						1
2	NC_087086.1	15268808	15273314	plus	E3 SUMO-protein ligase PIAS1-like	LOC134829669	XP_063698944.1						1
2	NC_087086.1	15606444	15608309	minus	tyrosine-protein kinase Btk-like	LOC134829518	XP_063698678.1						1
2	NC_087086.1	15609723	15621636	minus	tyrosine-protein kinase Btk	LOC134832682	XP_063702861.1						1
2	NC_087086.1	16001478	16003127	minus	WD repeat-containing protein 55 homolog	LOC134829334	XP_063698443.1						1
2	NC_087086.1	17086852	17090984	plus	S-adenosylmethionine decarboxylase proenzyme	LOC134831099	XP_063700815.1						1
2	NC_087086.1	17340846	17385765	minus	epidermal growth factor receptor	LOC134829973	XP_063699367.1						1
2	NC_087086.1	18909875	18911574	minus	thioredoxin-2-like	LOC134829493	XP_063698642.1						1
2	NC_087086.1	19199478	19207166	minus	TGF-beta receptor type-1-like	LOC134830137	XP_063699590.1						1
2	NC_087086.1	19371439	19373638	plus	protein disulfide-isomerase A3	LOC134830002	XP_063699405.1						1
2	NC_087086.1	19572620	19593476	minus	cGMP-dependent protein kinase, isozyme 1	LOC134832795	XP_063703031.1						1
2	NC_087086.1	20582951	20600352	minus	adenylate cyclase type 3	LOC134828718	XP_063697773.1						1
2	NC_087086.1	21735956	21737403	minus	WW domain-containing oxidoreductase	LOC134828393	XP_063697438.1						1
2	NC_087086.1	21968611	21970772	plus	voltage-dependent anion-selective channel-like	LOC134832128	XP_063702101.1						1
2	NC_087086.1	22304812	22313821	plus	phosphatidylinositol 4-phosphate 5-kinase type-1 alpha	LOC134829590	XP_063698816.1						1
2	NC_087086.1	22517889	22519492	minus	cytochrome b5	LOC134831592	XP_063701435.1						1
2	NC_087086.1	22613052	22617419	plus	deformed epidermal autoregulatory factor 1	LOC134829842	XP_063699190.1						1
2	NC_087086.1	23097880	23102237	plus	arfGAP with SH3 domain, ANK repeat and PH domain-containing protein	LOC134832453	XP_063702543.1						1
2	NC_087086.1	23121578	23122888	minus	calcium release-activated calcium channel protein 1	LOC134832884	XP_063703159.1						1
2	NC_087086.1	23168815	23169285	minus	thioredoxin, mitochondrial-like	LOC134828761	XP_063697818.1						1
2	NC_087086.1	23334935	23343984	minus	tyrosine-protein kinase Abl	LOC134830089	XP_063699525.1						1
2	NC_087086.1	24639590	24678554	minus	talin-2	LOC134832088	XP_063702057.1						1
2	NC_087086.1	25730003	25730736	plus	actin-related protein 2/3 complex subunit 5-C	LOC134829736	XP_063699042.1						1
2	NC_087086.1	27294328	27309774	minus	E3 ubiquitin-protein ligase CBL	LOC134831168	XP_063700897.1						1
2	NC_087086.1	29482386	29589680	minus	protein still life, isoforms C/SIF type 2-like	LOC134832165	XP_063702160.1						1
2	NC_087086.1	29635968	29643744	plus	protein eiger	LOC134828903	XP_063697964.1						1
2	NC_087086.1	29646643	29650360	minus	putative alpha-L-fucosidase	LOC134832124	XP_063702093.1						1
2	NC_087086.1	29651791	29653435	plus	putative alpha-L-fucosidase	LOC134828904	XP_063697965.1						1
2	NC_087086.1	29858006	29860014	minus	armadillo repeat-containing protein 6 homolog	LOC134831919	XP_063701829.1						1
2	NC_087086.1	30020160	30020730	minus	probable DNA-directed RNA polymerases I and III subunit RPAC2	LOC134831850	XP_063701744.1						1
2	NC_087086.1	30512628	30524723	minus	CLIP-associating protein	LOC134830406	XP_063699949.1						1
2	NC_087086.1	31160850	31187103	minus	G protein alpha i subunit	LOC134829225	XP_063698295.1						1
2	NC_087086.1	31873905	31875437	minus	actin-related protein 2/3 complex subunit 1A	LOC134832698	XP_063702885.1						1
2	NC_087086.1	32233268	32263138	minus	tyrosine-protein kinase Src42A	LOC134832390	XP_063702466.1						1
2	NC_087086.1	33636105	33637165	plus	proliferating cell nuclear antigen	LOC134832684	XP_063702864.1						1
2	NC_087086.1	33838214	33841305	plus	RAC serine/threonine-protein kinase-like	LOC134829472	XP_063698618.1						1
2	NC_087086.1	33968511	33974968	plus	myosin light chain kinase 2, skeletal/cardiac muscle-like	LOC134831494	XP_063701299.1						1
2	NC_087086.1	34405393	34406146	plus	DNA-directed RNA polymerases I, II, and III subunit RPABC2-like	LOC134829288	XP_063698383.1						1
2	NC_087086.1	34632772	34671315	minus	rap guanine nucleotide exchange factor 4	LOC134831183	XP_063700916.1						1
2	NC_087086.1	37488849	37490692	minus	ras-related protein Rab-14	LOC134830060	XP_063699491.1						1
2	NC_087086.1	37860085	37862652	minus	heat shock 70 kDa protein cognate 4-like	LOC134831942	XP_063701858.1						1
2	NC_087086.1	38067452	38071142	minus	heat shock protein 83	LOC134831395	XP_063701184.1						1
2	NC_087086.1	40404981	40422164	plus	uncharacterized LOC134832691	LOC134832691	XP_063702872.1						1
2	NC_087086.1	40641142	40653909	minus	transmembrane protein 184B	LOC134832521	XP_063702651.1						1
2	NC_087086.1	41878823	41881399	plus	mothers against decapentaplegic homolog 3	LOC134829292	XP_063698388.1						1
2	NC_087086.1	41976803	41978498	plus	dnaJ protein homolog 1-like	LOC134831356	XP_063701144.1						1
2	NC_087086.1	42080954	42082106	minus	calcium uniporter protein, mitochondrial	LOC134829191	XP_063698258.1						1
2	NC_087086.1	42872766	42874166	minus	catalase-like	LOC134829216	XP_063698284.1						1
2	NC_087086.1	5292431	5294081	minus	protein croquemort-like	LOC134832727	XP_063702925.1				1
2	NC_087086.1	17853618	17854856	minus	serine protease grass-like	LOC134828687	XP_063697741.1				1
2	NC_087086.1	27705959	27707150	minus	CUE domain-containing protein 1	LOC134830878	XP_063700557.1				1
2	NC_087086.1	12038088	12039312	plus	toll-interacting protein-like	LOC134830758	XP_063700404.1				1
2	NC_087086.1	13898027	13899659	minus	embryonic polarity protein dorsal-like	LOC134830251	XP_063699740.1				1
2	NC_087086.1	27552669	27553498	minus	copper chaperone for superoxide dismutase	LOC134829977	XP_063699370.1				1
2	NC_087086.1	23605026	23606770	minus	protein argonaute-2-like	LOC134830064	XP_063699495.1				1
2	NC_087086.1	15635492	15637429	plus	caspase-like	LOC134828574	XP_063697621.1				1
3	NC_087087.1	30567415	30579496	minus	endoribonuclease Dcr-1	LOC134834463	XP_063705227.1	1	1	1
3	NC_087087.1	18464474	18494845	minus	peroxidase	LOC134835281	XP_063706223.1	1	1
3	NC_087087.1	246664	254547	plus	scavenger receptor class B member 1	LOC134835081	XP_063706007.1	1	1	1
3	NC_087087.1	73930	86153	plus	autophagy-related protein 2 homolog B	LOC134835987	XP_063707143.1	1	1
3	NC_087087.1	21034393	21038476	minus	chorion peroxidase	LOC134834020	XP_063704603.1	1	1		1
3	NC_087087.1	14942684	14945291	minus	evolutionarily conserved signaling intermediate in Toll pathway, mitochondrial	LOC134833876	XP_063704428.1	1			1	1	1
3	NC_087087.1	8459989	8460678	minus	peptidoglycan-recognition protein SC2-like	LOC134834538	XP_063705326.1	1	1	1	1	1	1
3	NC_087087.1	20233942	20237193	plus	protein aubergine-like	LOC134833599	XP_063704037.1	1	1
3	NC_087087.1	1166579	1220769	minus	uncharacterized LOC134833055	LOC134833055	XP_063703292.1	1	1		1	1
3	NC_087087.1	12295307	12300719	plus	fragile X messenger ribonucleoprotein 1 homolog	LOC134836131	XP_063707420.1	1	1
3	NC_087087.1	31026735	31043936	plus	NPC intracellular cholesterol transporter 1 homolog 1b	LOC134833951	XP_063704530.1	1
3	NC_087087.1	8815142	8817503	plus	beclin-1-like protein	LOC134834194	XP_063704841.1	1	1			1	1
3	NC_087087.1	19619152	19621609	plus	cysteine protease ATG4D	LOC134833148	XP_063703445.1	1	1
3	NC_087087.1	20227263	20229050	plus	caspase-like	LOC134834138	XP_063704771.1	1	1	1		1
3	NC_087087.1	11429359	11461593	minus	baculoviral IAP repeat-containing protein 6	LOC134833691	XP_063704174.1	1	1	1	1
3	NC_087087.1	14874025	14877564	plus	serine protease persephone-like	LOC134834890	XP_063705763.1	1	1		1	1
3	NC_087087.1	15981238	15986888	plus	protein spaetzle-like	LOC134834456	XP_063705217.1	1	1	1	1		1
3	NC_087087.1	23833488	23834503	plus	peroxiredoxin-2	LOC134833066	XP_063703314.1	1	1		1	1
3	NC_087087.1	23179944	23203358	plus	uncharacterized LOC134835366	LOC134835366	XP_063706313.1	1	1	1		1
3	NC_087087.1	1308178	1313821	plus	phenoloxidase 2-like	LOC134835940	XP_063707043.1	1	1	1	1	1	1
3	NC_087087.1	33040390	33040933	minus	NPC intracellular cholesterol transporter 2-like	LOC134835048	XP_063705969.1	1	1	1
3	NC_087087.1	11844699	11858337	minus	autophagy-related protein 16-1	LOC134833217	XP_063703529.1	1	1
3	NC_087087.1	14853202	14886485	minus	signal transducer and activator of transcription 5A	LOC134834887	XP_063705760.1	1	1	1	1	1	1
3	NC_087087.1	23319165	23350529	minus	sushi, von Willebrand factor type A, EGF and pentraxin domain-containing protein 1	LOC134835061	XP_063705982.1	1	1	1	1	1
3	NC_087087.1	1821511	1907005	plus	protein toll	LOC134835865	XP_063706924.1	1	1	1	1	1
3	NC_087087.1	29626254	29684034	minus	uncharacterized LOC134835481	LOC134835481	XP_063706430.1	1	1	1
3	NC_087087.1	33541586	33547624	plus	SERPINE1 mRNA-binding protein 1-like	LOC134833489	XP_063703880.1	1	1
3	NC_087087.1	19118227	19122725	minus	peroxidase-like	LOC134833155	XP_063703454.1	1	1
3	NC_087087.1	18239940	18241256	minus	uncharacterized LOC134833351	LOC134833351	XP_063703719.1	1	1
3	NC_087087.1	15732474	15740490	plus	putative ATP-dependent RNA helicase TDRD12	LOC134834041	XP_063704628.1	1
3	NC_087087.1	21736241	21738958	minus	peroxiredoxin-6-like	LOC134836100	XP_063707369.1	1	1		1	1
3	NC_087087.1	19079827	19083440	minus	peroxidase-like	LOC134833369	XP_063703744.1	1	1		1
3	NC_087087.1	29569891	29575682	minus	uncharacterized LOC134835991	LOC134835991	XP_063707149.1	1	1
3	NC_087087.1	5788899	5789919	minus	uncharacterized LOC134833762	LOC134833762	XP_063704272.1	1	1	1
3	NC_087087.1	12622038	12623694	plus	uncharacterized LOC134835963	LOC134835963	XP_063707099.1	1
3	NC_087087.1	33373328	33374039	plus	ubiquitin-like-conjugating enzyme ATG10	LOC134835852	XP_063706907.1		1
3	NC_087087.1	17105703	17107392	minus	interleukin-1 receptor-associated kinase 4-like	LOC134834640	XP_063705445.1			1
3	NC_087087.1	12740036	12780641	plus	protein pellino	LOC134835929	XP_063707025.1			1	1	1	1
3	NC_087087.1	2527505	2532452	plus	uncharacterized LOC134835831	LOC134835831	XP_063706882.1			1
3	NC_087087.1	25165004	25170926	minus	contactin-like	LOC134836081	XP_063707333.1			1
3	NC_087087.1	24652766	24655898	minus	dual specificity mitogen-activated protein kinase kinase 6	LOC134836026	XP_063707214.1			1		1	1
3	NC_087087.1	534552	543037	plus	transcription factor kayak	LOC134834959	XP_063705863.1			1	1
3	NC_087087.1	28750028	28756217	minus	cyclic AMP response element-binding protein B	LOC134833804	XP_063704329.1			1
3	NC_087087.1	24045344	24046428	plus	inactive serine protease scarface-like	LOC134835380	XP_063706327.1			1
3	NC_087087.1	30634072	30635172	plus	SUMO-conjugating enzyme UBC9-B	LOC134833362	XP_063703735.1					1	1
3	NC_087087.1	22353294	22363945	plus	lamin Dm0-like	LOC134833784	XP_063704303.1					1	1
3	NC_087087.1	33666701	33669500	plus	importin subunit alpha	LOC134835856	XP_063706912.1					1	1
3	NC_087087.1	13104279	13106001	minus	ubiquitin carboxyl-terminal hydrolase 14	LOC134833235	XP_063703561.1					1
3	NC_087087.1	20752174	20755251	minus	cullin-2	LOC134835723	XP_063706725.1					1
3	NC_087087.1	24105703	24107197	plus	tRNA (cytosine(38)-C(5))-methyltransferase	LOC134835072	XP_063705998.1					1
3	NC_087087.1	23217810	23218428	minus	uncharacterized LOC134834773	LOC134834773	XP_063705618.1					1
3	NC_087087.1	34713513	34714601	minus	cyclin-dependent kinase 5 homolog	LOC134833860	XP_063704408.1					1	1
3	NC_087087.1	28063126	28067925	plus	microtubule-associated protein RP/EB family member 1	LOC134836002	XP_063707170.1					1
3	NC_087087.1	24384873	24388463	minus	activin receptor type-1	LOC134835980	XP_063707129.1					1
3	NC_087087.1	25797210	25801490	minus	ras-related protein Rac1	LOC134835878	XP_063706938.1					1	1
3	NC_087087.1	21538233	21548773	plus	protein HBS1	LOC134835577	XP_063706528.1					1
3	NC_087087.1	24316646	24317695	plus	brachyurin-like	LOC134836027	XP_063707215.1					1
3	NC_087087.1	35783611	35794806	plus	NAD(+) hydrolase sarm1	LOC134833681	XP_063704159.1					1	1
3	NC_087087.1	5958059	5959036	minus	protein big brother	LOC134834110	XP_063704729.1					1	1
3	NC_087087.1	33051098	33075154	minus	echinoderm microtubule-associated protein-like CG42247	LOC134834962	XP_063705868.1					1
3	NC_087087.1	28060507	28061477	minus	eukaryotic translation initiation factor 3 subunit F	LOC134836001	XP_063707168.1					1
3	NC_087087.1	25111436	25117014	minus	contactin-like	LOC134834300	XP_063704991.1					1
3	NC_087087.1	3236567	3243425	plus	homeotic protein antennapedia	LOC134836031	XP_063707224.1					1	1
3	NC_087087.1	31536908	31561808	plus	dual specificity protein phosphatase 10-like	LOC134833525	XP_063703931.1					1
3	NC_087087.1	13958119	13961617	plus	CUE domain-containing protein 2-A	LOC134834978	XP_063705885.1					1	1
3	NC_087087.1	4286189	4292595	minus	ubiquitin thioesterase trabid	LOC134833075	XP_063703326.1					1
3	NC_087087.1	369711	370984	minus	mediator of RNA polymerase II transcription subunit 6	LOC134833034	XP_063703259.1					1
3	NC_087087.1	3839314	3852391	plus	protein phosphatase PP2A 55 kDa regulatory subunit	LOC134833090	XP_063703350.1					1
3	NC_087087.1	19604743	19612914	plus	uncharacterized LOC134834604	LOC134834604	XP_063705407.1					1
3	NC_087087.1	24636397	24637695	minus	SUMO-activating enzyme subunit 1	LOC134833539	XP_063703951.1					1	1
3	NC_087087.1	20451325	20452938	minus	uncharacterized LOC134835822	LOC134835822	XP_063706872.1					1
3	NC_087087.1	11571081	11581076	minus	serine/threonine-protein phosphatase 4 regulatory subunit 3	LOC134835090	XP_063706015.1					1
3	NC_087087.1	20983315	20986074	minus	ubiquitin-conjugating enzyme E2-17 kDa	LOC134835829	XP_063706880.1					1
3	NC_087087.1	18074377	18088411	plus	alpha-mannosidase 2	LOC134833785	XP_063704305.1					1	1
3	NC_087087.1	13480022	13505166	minus	fibroblast growth factor receptor homolog 1-like	LOC134834852	XP_063705716.1					1	1
3	NC_087087.1	4945729	4946851	plus	elongin-B	LOC134834268	XP_063704931.1					1
3	NC_087087.1	21408829	21410166	minus	ras-related protein Rab-11A	LOC134833335	XP_063703698.1					1
3	NC_087087.1	2020827	2024137	plus	ras-related protein Rab-1A	LOC134833409	XP_063703789.1					1
3	NC_087087.1	4099243	4102391	plus	GTP-binding protein SAR1b	LOC134833588	XP_063704022.1					1
3	NC_087087.1	35119717	35129748	minus	nuclear pore complex protein Nup98-Nup96	LOC134835559	XP_063706508.1					1
3	NC_087087.1	20662119	20663198	plus	histone H2A.V	LOC134835707	XP_063706702.1					1
3	NC_087087.1	20037176	20056174	plus	protein serrate	LOC134835294	XP_063706235.1					1
3	NC_087087.1	15987091	15991166	plus	protein spaetzle-like	LOC134834867	XP_063705735.1					1	1
3	NC_087087.1	8023023	8027855	minus	nuclear receptor binding SET domain protein	LOC134833491	XP_063703885.1					1
3	NC_087087.1	419276	455727	minus	cadherin-99C	LOC134834826	XP_063705684.1					1	1
3	NC_087087.1	21239358	21243034	minus	G protein-coupled receptor kinase 2	LOC134836125	XP_063707413.1					1	1
3	NC_087087.1	14889892	14896118	minus	mitochondrial coenzyme A transporter SLC25A42	LOC134833079	XP_063703332.1					1
3	NC_087087.1	20418379	20434090	plus	protein hedgehog	LOC134835301	XP_063706241.1					1	1
3	NC_087087.1	31858565	31863614	plus	serine/threonine-protein kinase ATM	LOC134834721	XP_063705543.1					1
3	NC_087087.1	21246915	21251488	minus	uncharacterized LOC134835327	LOC134835327	XP_063706270.1					1
3	NC_087087.1	16579147	16653086	minus	forkhead box protein O	LOC134834001	XP_063704581.1					1
3	NC_087087.1	4747365	4752858	minus	serine-arginine protein 55	LOC134833132	XP_063703424.1					1	1
3	NC_087087.1	20849696	20853782	plus	zinc finger protein 1	LOC134834131	XP_063704757.1					1
3	NC_087087.1	380698	395946	minus	AN1-type zinc finger protein 6	LOC134833483	XP_063703874.1					1
3	NC_087087.1	16386352	16426207	minus	filamin-A	LOC134835944	XP_063707049.1					1	1
3	NC_087087.1	24949466	24958138	plus	ephrin type-B receptor 1-B	LOC134835021	XP_063705936.1					1	1
3	NC_087087.1	25240642	25286658	plus	transcriptional activator cubitus interruptus	LOC134834896	XP_063705772.1					1
3	NC_087087.1	35554825	35557667	minus	transmembrane protein 120 homolog	LOC134833862	XP_063704410.1					1
3	NC_087087.1	28276485	28366043	plus	neurogenic locus Notch protein	LOC134833201	XP_063703511.1					1	1
3	NC_087087.1	32203559	32211655	plus	transcription elongation factor SPT6-like	LOC134833161	XP_063703464.1					1	1
3	NC_087087.1	4317632	4347729	plus	protein lozenge-like	LOC134833688	XP_063704171.1					1
3	NC_087087.1	33697193	33701094	plus	CKLF-like MARVEL transmembrane domain-containing protein 8	LOC134834818	XP_063705674.1					1	1
3	NC_087087.1	34498216	34499097	minus	ubiquitin-conjugating enzyme E2 N	LOC134833339	XP_063703704.1				1	1	1
3	NC_087087.1	19730433	19731445	minus	ubiquitin-conjugating enzyme E2 G2	LOC134834094	XP_063704707.1					1
3	NC_087087.1	15727890	15732282	plus	coatomer subunit beta	LOC134834382	XP_063705094.1					1
3	NC_087087.1	10360545	10363075	minus	sentrin-specific protease 1-like	LOC134833580	XP_063704015.1					1
3	NC_087087.1	32269859	32271634	plus	probable ATP-dependent RNA helicase DDX56	LOC134833166	XP_063703471.1					1
3	NC_087087.1	34813450	34814454	minus	probable nuclear transport factor 2	LOC134833087	XP_063703341.1					1	1
3	NC_087087.1	12291349	12292720	plus	serine/threonine-protein phosphatase 4 catalytic subunit	LOC134834229	XP_063704884.1					1
3	NC_087087.1	31737650	31740229	plus	double-stranded RNA-specific editase 1	LOC134833120	XP_063703410.1					1
3	NC_087087.1	26449267	26473442	minus	G1/S-specific cyclin-D1-like	LOC134835434	XP_063706382.1					1
3	NC_087087.1	28024182	28090017	minus	disks large 1 tumor suppressor protein	LOC134835995	XP_063707155.1					1	1
3	NC_087087.1	27772047	27798176	plus	neuroglian	LOC134836075	XP_063707326.1				1	1	1
3	NC_087087.1	36086	38963	minus	endoplasmin	LOC134836181	XP_063707517.1						1
3	NC_087087.1	2098540	2100296	minus	cathepsin B	LOC134833666	XP_063704139.1						1
3	NC_087087.1	2790869	2793221	plus	DNA-directed RNA polymerase III subunit RPC6	LOC134833606	XP_063704049.1						1
3	NC_087087.1	5450855	5457455	minus	rho-associated protein kinase 1	LOC134834458	XP_063705221.1						1
3	NC_087087.1	5466979	5471706	minus	calreticulin	LOC134833060	XP_063703301.1						1
3	NC_087087.1	6506609	6516524	plus	aminopeptidase N	LOC134833724	XP_063704219.1						1
3	NC_087087.1	7598621	7600847	plus	major heat shock 70 kDa protein Ab-like	LOC134834153	XP_063704791.1						1
3	NC_087087.1	8039260	8069349	plus	ankyrin repeat and KH domain-containing protein mask-like	LOC134835070	XP_063705991.1						1
3	NC_087087.1	8792975	8798297	plus	heat shock 70 kDa protein cognate 2-like	LOC134833907	XP_063704472.1						1
3	NC_087087.1	10201485	10276102	plus	guanylate cyclase soluble subunit beta-1	LOC134834057	XP_063704652.1						1
3	NC_087087.1	12402953	12411304	plus	catenin alpha	LOC134834096	XP_063704709.1						1
3	NC_087087.1	12890799	12894231	minus	phenoloxidase 2-like	LOC134834424	XP_063705143.1						1
3	NC_087087.1	16664320	16667253	plus	ras-related C3 botulinum toxin substrate 1	LOC134833853	XP_063704397.1						1
3	NC_087087.1	17027118	17031259	minus	endoplasmic reticulum mannosyl-oligosaccharide 1,2-alpha-mannosidase	LOC134834599	XP_063705398.1						1
3	NC_087087.1	17919626	17923282	plus	Y+L amino acid transporter 2	LOC134834955	XP_063705858.1						1
3	NC_087087.1	20580147	20591058	plus	gelsolin-like	LOC134833111	XP_063703385.1						1
3	NC_087087.1	20868803	20870327	minus	4-hydroxybenzoate polyprenyltransferase, mitochondrial	LOC134833262	XP_063703596.1						1
3	NC_087087.1	21039478	21058935	plus	afadin	LOC134835913	XP_063706996.1						1
3	NC_087087.1	21872409	21875524	plus	head-specific guanylate cyclase	LOC134834139	XP_063704774.1						1
3	NC_087087.1	21936409	21937977	minus	myosin regulatory light chain sqh	LOC134833043	XP_063703268.1						1
3	NC_087087.1	22470200	22476499	plus	filamin-A-like	LOC134833929	XP_063704505.1						1
3	NC_087087.1	22752087	22753893	minus	cAMP-dependent protein kinase catalytic subunit alpha-like	LOC134835362	XP_063706308.1						1
3	NC_087087.1	23564666	23565462	minus	activator of basal transcription 1-like	LOC134835377	XP_063706324.1						1
3	NC_087087.1	24672315	24673098	minus	putative peptidyl-prolyl cis-trans isomerase dodo	LOC134833325	XP_063703679.1						1
3	NC_087087.1	24991800	24992793	minus	proteasome activator complex subunit 3	LOC134834980	XP_063705887.1						1
3	NC_087087.1	25391483	25407462	plus	integrin beta-PS	LOC134834459	XP_063705223.1						1
3	NC_087087.1	25783883	25792722	minus	vinculin	LOC134835907	XP_063706984.1						1
3	NC_087087.1	26108580	26134880	plus	Ca(2+)/calmodulin-responsive adenylate cyclase	LOC134833526	XP_063703933.1						1
3	NC_087087.1	26260968	26262663	minus	lysosomal aspartic protease	LOC134836123	XP_063707407.1						1
3	NC_087087.1	27488105	27531544	plus	serine/threonine-protein phosphatase 2B catalytic subunit 3-like	LOC134836055	XP_063707267.1						1
3	NC_087087.1	28553401	28556842	plus	putative protein kinase C delta type homolog	LOC134835470	XP_063706418.1						1
3	NC_087087.1	29373928	29383283	minus	protein singed	LOC134834367	XP_063705075.1						1
3	NC_087087.1	29401257	29402645	minus	calcineurin subunit B type 2	LOC134833347	XP_063703715.1						1
3	NC_087087.1	29730729	29751790	plus	stromal interaction molecule homolog	LOC134833632	XP_063704088.1						1
3	NC_087087.1	30546853	30551373	minus	unc-112-related protein-like	LOC134834217	XP_063704873.1						1
3	NC_087087.1	31047586	31118463	minus	protein pangolin, isoforms A/H/I/S	LOC134835903	XP_063706977.1						1
3	NC_087087.1	32286978	32295492	plus	transcription elongation factor SPT6-like	LOC134833162	XP_063703465.1						1
3	NC_087087.1	32587109	32588642	minus	protein-L-isoaspartate(D-aspartate) O-methyltransferase	LOC134834767	XP_063705611.1						1
3	NC_087087.1	34441775	34449581	minus	guanine nucleotide-binding protein subunit beta-1	LOC134833124	XP_063703415.1						1
3	NC_087087.1	34483553	34487819	plus	phosphatidylinositol 5-phosphate 4-kinase type-2 alpha	LOC134835942	XP_063707045.1						1
3	NC_087087.1	34815021	34824687	plus	mannosyl-oligosaccharide alpha-1,2-mannosidase IA	LOC134833086	XP_063703340.1						1
3	NC_087087.1	35239480	35246597	plus	armadillo segment polarity protein	LOC134835910	XP_063706991.1						1
3	NC_087087.1	35439666	35442315	plus	adapter molecule Crk	LOC134833789	XP_063704309.1						1
3	NC_087087.1	569178	590945	plus	nitric oxide synthase	LOC134834427	XP_063705146.1				1
3	NC_087087.1	27870848	27881388	plus	NADPH--cytochrome P450 reductase	LOC134836191	XP_063707533.1				1
3	NC_087087.1	26528763	26533552	plus	NADPH-dependent diflavin oxidoreductase 1	LOC134836093	XP_063707356.1				1
-	NW_026973400.1	16355	27268	minus	probable ubiquitin carboxyl-terminal hydrolase FAF	LOC134836368	XP_063707658.1					1
-	NW_026973402.1	4	2081	minus	ATP-dependent RNA helicase p62-like	LOC134836379	XP_063707674.1						1
-	NW_026973404.1	36904	38040	minus	S-phase kinase-associated protein 1-like	LOC134836395	XP_063707688.1					1
-	NW_026973418.1	18697	20748	minus	galectin-9-like	LOC134836476	XP_063707750.1	1	1	1	1
-	NW_026973437.1	12800	24086	minus	developmental protein eyes absent	LOC134836522	XP_063707774.1					1	1
-	NW_026973438.1	14576	24650	minus	dynein heavy chain, cytoplasmic-like	LOC134836532	XP_063707783.1					1	1
-	NW_026973440.1	12328	16781	plus	uncharacterized LOC134836539	LOC134836539	XP_063707793.1	1	1	1
-	NW_026973440.1	2913	9211	minus	F-box/WD repeat-containing protein 1A	LOC134836538	XP_063707792.1					1	1
-	NW_026973446.1	15522	17781	minus	interleukin enhancer-binding factor 2 homolog	LOC134836559	XP_063707818.1						1
-	NW_026973450.1	280	17603	minus	E3 ubiquitin-protein ligase Ubr3	LOC134836579	XP_063707841.1						1

## Sheet: S3
	Order	Diptera
	Family	Ceratopogonidae			Psychodidae		Culicidae					Drosophilidae	C. brevitarsis Ortholog
	Genus	Culicoides		Forcipomyia	Lutzomyia	Phlebotomus	Anopheles		Aedes		Culex	Drosophila
Groups	Species Genes	brevitarsis	stellifer	taiwana	longipalpis	papatasi	gambie	sinensis	albopictus	aegypti	quinquefasciatus	melanogaster	Gene ID	Gene name
A	CulSono_000180	0.014	0.021	0.003	0.046	0.006	0.018	0.006	0.028	0.006	0.005	0.033	LOC134834664	inositol polyphosphate 5-phosphatase OCRL
	CulSono_000219	0.005	0.005	0.006	0.002	0.002	0.005	0.132	0.022	0.023	0.006	0.019	LOC134829584	AP-3 complex subunit mu-2
	CulSono_000674	0.001	0.03	0.001	0.02	0.014	0.004	0.012	0.001	0.001	0.003	0.001	LOC134833493	small ribosomal subunit protein eS25
	CulSono_000701	0.017	0.036	0.049	0.004	0.004	0.003	0.003	0.013	0.022	0.006	0.016	LOC134835736	superoxide dismutase [Mn], mitochondrial
	CulSono_007501	0.021	0.074	0.003	0.005	0.005	0.018	0.015	0.005	0.005	0.005	0.016	LOC134827896	protein aubergine-like
	CulSono_009010	0.005	0.022	0.006	0.004	0.004	0.011	0.01	0.011	0.005	0.008	0.002	LOC134828082	G protein-activated inward rectifier potassium channel 3-like
	CulSono_009112	0.018	0.019	0.003	0.006	0.01	0.004	0.004	0.015	0.004	0.004	0.005	LOC134837424	uncharacterised
	CulSono_009127	0.029	0.043	0.002	0.003	0.003	0.019	0.02	0.019	0.023	0.03	0.018	LOC134831042	protein disulfide-isomerase
	CulSono_009306	0.03	0.016	0.011	0.014	0.016	0.025	0.022	0.014	0.012	0.012	0.009	LOC134827668	large ribosomal subunit protein P2-like
	CulSono_009580	0.024	0.02	0.006	0.003	0.005	0.003	0.003	0.01	0.004	0.004	0.004	LOC134829933*	exosome complex exonuclease RRP44
	CulSono_010008	0.01	0.019	0.002	0.003	0.003	0.018	0.003	0.003	0.003	0.004	0.004	LOC134827930	2-oxoisovalerate dehydrogenase subunit alpha
	CulSono_010089	0.005	0.084	0.014	0.007	0.007	0.32	0.007	0.045	0.04	0.006	0.007	LOC134837274	alpha-N-acetylglucosaminidase-like
	CulSono_010270	0.037	0.031	0.017	0.052	0.045	0.004	0.005	0.045	0.052	0.004	0.005	LOC134827526	protein tramtrack, beta
	CulSono_010295	0.009	0.011	0.008	0.001	0.005	0.002	0.002	0.005	0.002	0.002	0.002	LOC134827577	pyruvate carboxylase, mitochondrial
	CulSono_010338	0.018	0.029	0.003	0.003	0.003	0.004	0.004	0.003	0.003	0.004	0.003	LOC134834743	hydroxysteroid dehydrogenase-like
	CulSono_010567	0.021	0.038	0.003	0.004	0.003	0.005	0.005	0.004	0.003	0.004	0.005	LOC134827716	serine-rich adhesin for platelets-like
	CulSono_010590	0.024	0.018	0.004	0.015	0.013	0.02	0.017	0.03	0.021	0.015	0.034	LOC134827340	large ribosomal subunit protein eL31
	CulSono_010627	0.01	0.021	0.009	0.013	0.011	0.012	0.024	0.013	0.015	0.011	0.015	LOC134827160	oxysterol-binding
	CulSono_011179	0.015	0.015	0.002	0.002	0.002	0.002	0.002	0.002	0.002	0.002	0.003	LOC134837301	lon protease homolog, mitochondrial
	CulSono_001319	0.015	0.006	0.009	0.001	0.002	0.013	0.009	0.017	0.018	0.008	0.001	LOC134832721	large ribosomal subunit protein uL18
	CulSono_001476	0.032	0.028	0.008	0.013	0.014	0.002	0.003	0.002	0.002	0.004	0.004	LOC134832467	14-3-3 protein zeta
	CulSono_001682	0.051	0.044	0.011	0.003	0.01	0.004	0.004	0.002	0.002	0.012	0.003	LOC134831602	large ribosomal subunit protein uL23
	CulSono_001775	0.027	0.022	0.007	0.004	0.004	0.004	0.004	0.004	0.004	0.004	0.006	LOC134833278	protein kibra
	CulSono_001973	0.005	0.035	0.007	0.013	0.066	0.006	0.007	0.004	0.003	0.007	0.004	LOC134829493*	thioredoxin-2-like
	CulSono_002457	0.02	0.022	0.016	0.002	0.002	0.02	0.003	0.024	0.003	0.014	0.03	LOC134832647	hemicentin-2-like
	CulSono_002877	0.013	0.044	0.005	0.136	0.469	0.003	0.003	0.008	0.003	0.003	0.021	LOC134829217	golgin subfamily A member 4
	CulSono_003069	0.005	0.003	0.002	0.002	0.009	0.002	0.042	0.003	0.038	0.003	0.002	LOC134831873	zwei Ig domain protein zig-8-like
	CulSono_003184	0.031	0.037	0.004	0.01	0.005	0.005	0.004	0.004	0.004	0.004	0.007	LOC134828360	chymotrypsin-2-like
	CulSono_003493	0.005	0.002	0.013	0.015	0.011	0.002	0.004	0.004	0.001	0.004	0.009	LOC134829754	ribosome biogenesis protein NSA2 homolog
	CulSono_003534	0.008	0.006	0.001	0.002	0.002	0.002	0.006	0.002	0.002	0.001	0.148	LOC134830779	E3 ubiquitin-protein ligase AMFR-like
	CulSono_003556	0.016	0.015	0.001	0.014	0.022	0.004	0.024	0.024	0.027	0.023	0.023	LOC134832672*	ATP-dependent RNA helicase bel
	CulSono_003637	0.009	0.009	0.008	0.002	0.018	0.009	0.002	0.035	0.024	0.135	0.013	LOC134831740	GTP-binding protein Rit2
	CulSono_003666	0.01	0.012	0.004	0.01	0.002	0.014	0.023	0.002	0.022	0.022	0.019	LOC134831949	DNA replication licensing factor Mcm7
	CulSono_003667	0.023	0.034	0.004	0.007	0.006	0.006	0.006	0.005	0.006	0.006	0.018	LOC134832922	mitochondrial import receptor subunit TOM70
	CulSono_003728	0.001	0.018	0.009	0.002	0.007	0.002	0.002	0.007	0.008	0.007	0.003	LOC134832808	5'-AMP-activated protein kinase subunit beta-1
	CulSono_003758	0.028	0.011	0.002	0.013	0.006	0.003	0.131	0.003	0.016	0.003	0.025	LOC134830455	probable RNA-binding protein EIF1AD
	CulSono_003819	0.015	0.028	0.007	0.005	0.004	0.012	0.011	0.032	0.024	0.012	0.011	LOC134832159	glyceraldehyde-3-phosphate dehydrogenase 2
	CulSono_004360	0.008	0.004	0.001	0.002	0.002	0.005	0.01	0.01	0.01	0.002	0.003	LOC134832203	calcium-binding protein E63-1
	CulSono_004521	0.025	0.037	0.005	0.014	0.009	0.004	0.021	0.005	0.027	0.005	0.006	LOC134832708	small ribosomal subunit protein mS39
	CulSono_004694	0.001	0.03	0.016	0.006	0.006	0.004	0.003	0.004	0.004	0.004	0.022	LOC134829343	opsin-3-like
	CulSono_004767	0.004	0.006	0.004	0.002	0.002	0.002	0.002	0.007	0.002	0.002	0.002	LOC134832495	probable phosphorylase b kinase regulatory subunit beta
	CulSono_005588	0.002	0.009	0.003	0.003	0.03	0.003	0.003	0.007	0.003	0.024	0.004	LOC134835541	proton channel OtopLc
	CulSono_006089	0.028	0.035	0.002	0.013	0.014	0.005	0.005	0.005	0.005	0.004	0.004	LOC134836085	uncharacterized
	CulSono_006201	0.024	0.019	0.01	0.004	0.005	0.005	0.016	0.004	0.007	0.004	0.005	LOC134834287	zinc finger protein 184-like
	CulSono_006508	0.001	0.007	0.001	0.003	0.044	0.014	0.214	0.002	0.002	0.002	0.002	LOC134835881	probable rRNA-processing protein EBP2 homolog
	CulSono_006555	0.021	0.062	0.002	0.003	0.007	0.016	0.048	0.122	0.004	0.005	0.006	LOC134835869	sex determination protein fruitless-like
	CulSono_006624	0.018	0.029	0.002	0.005	0.006	0.003	0.003	0.003	0.003	0.003	0.002	LOC134834247	translationally-controlled tumor protein homolog
	CulSono_006744	0.014	0.013	0.015	0.012	0.024	0.017	0.02	0.027	0.032	0.025	0.003	LOC134834946	splicing factor 3A subunit 1
	CulSono_006761	0.02	0.019	0.003	0.003	0.005	0.004	0.004	0.004	0.004	0.004	0.004	LOC134835922	ral GTPase-activating protein subunit beta
	CulSono_006858	0.015	0.006	0.001	0.003	0.003	0.002	0.003	0.029	0.027	0.026	0.004	LOC134835954	serine/threonine-protein kinase Wnk
	CulSono_006912	0.001	0.01	0.001	0.003	0.014	0.002	0.024	0.002	0.004	0.004	0.001	LOC134835563	putative ammonium transporter 2
	CulSono_006993	0.02	0.016	0.001	0.003	0.003	0.003	0.003	0.002	0.002	0.002	0.003	LOC134835061*	sushi, von Willebrand factor type A
	CulSono_007109	0.024	0.034	0.009	0.036	0.03	0.006	0.006	0.007	0.007	0.007	0.003	LOC134835552	zinc finger protein 2
	CulSono_008069	0.041	0.067	0.014	0.004	0.003	0.052	0.002	0.039	0.003	0.009	0.004	LOC134833116	glutathione S-transferase 1-like
	CulSono_008120	0.017	0.013	0.001	0.02	0.022	0.002	0.002	0.001	0.004	0.001	0.017	LOC134836129	large ribosomal subunit protein eL15
	CulSono_008240	0.041	0.059	0.004	0.027	0.018	0.006	0.006	0.006	0.006	0.006	0.007	LOC134835908	peptide transporter family 1-like
	CulSono_008251	0.018	0.045	0.004	0.005	0.005	0.013	0.322	0.004	0.004	0.006	0.036	LOC134835737	cerebellar degeneration-related protein 2-like
	CulSono_008376	0.017	0.017	0.011	0.006	0.003	0.01	0.004	0.015	0.016	0.01	0.004	LOC134836127	ubiquitin carboxyl-terminal hydrolase 16/45
	CulSono_008657	0.001	0.037	0.002	0.002	0.003	0.002	0.002	0.002	0.002	0.002	0.004	LOC134835821	mitochondrial dicarboxylate carrier-like
B	CulSono_010274	0.002	0.025	0.014	0.034	0.029		0.31	0.022	0.015	0.004	0.005	LOC134837460	uncharacterized
	CulSono_001477	0.053	0.055	0.016	0.046	0.086	0.052	0.085		0.035	0.104	0.014	LOC134830558	uncharacterized
	CulSono_003584	0.007	0.035	0.023		0.002	0.016	0.014	0.004	0.01	0.012	0.022	LOC134830470	large ribosomal subunit protein P1
	CulSono_005064	0.026	0.032	0.004	0.006	0.006	0.006	0.006	0.024		0.174	0.008	LOC134829663	ninein
	CulSono_005751	0.012	0.001	0.012	0.002	0.005	0.01	0.007	0.009	0.008		0.009	LOC134834383	golgi apparatus membrane protein-like
	CulSono_005921	0.011	0.018	0.01	0.027	0.004	0.004	0.016	0.016	0.012		0.013	LOC134834340	latrophilin Cirl
	CulSono_006826	0.007	0.02	0.005	0.038	0.035	G		0.003	0.003	0.003	0.003	LOC134829705	protein asteroid
	CulSono_004498	0.048	0.063	0.009	0.056	0.06	0.057	0.055	0.02	0.039	G		LOC134830676	lysophospholipid acyltransferase 5
	CulSono_000239	0.004	0.003	0.048	0.01	0.021			0.021	0.026	0.009	G	LOC134836881	conserved oligomeric Golgi complex subunit 1
	CulSono_002960	0.002	0.003	0.015	0.102	0.016					0.011		LOC134833629	lysophosphatidylcholine acyltransferase
	CulSono_007951	0.004	0.026	0.172	0.193	R					0.153	G	LOC134838359	cyclin-dependent kinase 12-like
	CulSono_009237	0.011	0.012	0.006	0.028	0.016	G	0.017	0.05				LOC134835909	peptide transporter family 1-like
C	CulSono_002995	0.001	0.115	0.003		0.027	0.018		0.028	0.018	G	0.096	LOC134832873	ganglioside-induced differentiation-associated
	CulSono_006041	0.012	0.025	0.022				0.035	0.007	0.007	0.007		LOC134837482	uncharacterized
	CulSono_006491	0.001	0.001	0.007		0.082	G				0.004	G	LOC134835946	uncharacterized
	CulSono_002226	0.056	0.074		0.388	0.024		0.009	0.007	0.018	0.024	0.01	LOC134830223	receptor expression-enhancing protein 5-like
	CulSono_002373	0.017	0.038		0.017	0.007		0.009	0.007	0.008	0.006	0.018	LOC134833770	bifunctional phosphoribosylaminoimidazole carboxylase
	CulSono_000685	0.02	0.026	G	G	G	0.015			G	G	G	LOC134827000	fatty acid-binding protein, muscle-like
	CulSono_006850	0.043	0.002		0.006	0.028	0.006	0.006		0.005			LOC134830341	uncharacterized
	CulSono_009897	0.003	G	0.019	0.029	0.032			0.03	0.026			LOC134830345	uncharacterized
	CulSono_002043	0.04		0.013		0.012			0.162		0.02	0.175	LOC134827152	WD repeat and HMG-box DNA-binding
	CulSono_006589	0.032	G	0.046				G	0.018	G			LOC134835657	RNA transcription, translation and transport factor
D	CulSono_007797	0.337	G	G		G	G		R	G	G	G	LOC134828500	uncharacterized
	DN40337	G	0.001		G				0.002	G		0.001	LOC134836771	uncharacterized
	CulSono_008339							G	G	0.396			-	-
	DN34758		G			G				G			-	-
